# Supplementary material for: Detection and Analysis of Genes Affecting the Number of Thoracic Vertebrae in Licha Black Pigs
Source: Genes (Basel). 2024 Apr 10;15(4):477. doi: 10.3390/genes15040477 (PMC11050242; doi:10.3390/genes15040477)
Supplement: Supplementary file 1 [file genes-15-00477-s001.zip › Table S2.xlsx]

## Sheet: Table S2
Table S2. Information of identified selection signal regions
Chr	Bin Start (bp)	Bin Eed (bp)	FST
13	199280001	199380000	0.509862
13	199290001	199390000	0.504242
13	199270001	199370000	0.499758
13	199260001	199360000	0.484225
13	199300001	199400000	0.480502
13	199310001	199410000	0.453269
13	199250001	199350000	0.452195
13	199130001	199230000	0.440215
13	199140001	199240000	0.439862
13	199220001	199320000	0.42683
13	198830001	198930000	0.425367
13	199150001	199250000	0.424478
13	199210001	199310000	0.423946
13	199200001	199300000	0.420709
13	199230001	199330000	0.419556
13	199240001	199340000	0.419476
13	199120001	199220000	0.417629
13	199170001	199270000	0.417538
13	199190001	199290000	0.415773
13	198840001	198940000	0.415331
13	199110001	199210000	0.412866
13	199160001	199260000	0.412403
13	198650001	198750000	0.410486
13	199180001	199280000	0.410369
13	198640001	198740000	0.409302
13	199320001	199420000	0.40565
13	199100001	199200000	0.403469
13	198630001	198730000	0.401655
13	198850001	198950000	0.400627
13	198820001	198920000	0.397916
13	198500001	198600000	0.397864
13	198490001	198590000	0.397214
13	198660001	198760000	0.396066
13	199090001	199190000	0.389723
13	198520001	198620000	0.389245
13	199330001	199430000	0.38796
13	198620001	198720000	0.38794
13	198510001	198610000	0.387709
13	198550001	198650000	0.38571
13	198540001	198640000	0.384938
13	199040001	199140000	0.384779
13	198860001	198960000	0.384719
13	198610001	198710000	0.384609
13	198530001	198630000	0.381587
13	198560001	198660000	0.38023
13	198600001	198700000	0.380144
13	198670001	198770000	0.380127
13	198590001	198690000	0.380016
13	199030001	199130000	0.379665
13	198680001	198780000	0.378462
13	50480001	50580000	0.377898
13	198570001	198670000	0.377805
13	198580001	198680000	0.376998
13	198690001	198790000	0.375547
13	199340001	199440000	0.37397
13	198700001	198800000	0.372571
13	199050001	199150000	0.371897
13	199080001	199180000	0.370635
13	198480001	198580000	0.370067
13	198810001	198910000	0.368554
13	50490001	50590000	0.365747
13	199020001	199120000	0.365383
13	199070001	199170000	0.3624
13	199060001	199160000	0.362087
13	198870001	198970000	0.362056
13	198470001	198570000	0.361433
13	198460001	198560000	0.359693
13	198450001	198550000	0.359544
13	198430001	198530000	0.358315
13	198440001	198540000	0.358156
13	50470001	50570000	0.357269
13	198710001	198810000	0.356118
13	199350001	199450000	0.354563
13	198420001	198520000	0.351308
5	85790001	85890000	0.351059
5	85730001	85830000	0.348806
13	199770001	199870000	0.348404
5	85740001	85840000	0.348001
13	198880001	198980000	0.347382
13	198410001	198510000	0.346447
5	85750001	85850000	0.346106
13	198800001	198900000	0.345695
13	199010001	199110000	0.344449
5	85720001	85820000	0.344056
13	199360001	199460000	0.343351
14	49210001	49310000	0.34131
5	85800001	85900000	0.34018
13	198720001	198820000	0.338857
14	49530001	49630000	0.338639
14	49220001	49320000	0.337402
13	198790001	198890000	0.335807
14	49550001	49650000	0.335205
14	49200001	49300000	0.334916
14	49230001	49330000	0.334632
5	85780001	85880000	0.33463
14	49580001	49680000	0.333836
14	49540001	49640000	0.333358
14	49270001	49370000	0.33244
14	49240001	49340000	0.331748
13	198890001	198990000	0.331422
14	49560001	49660000	0.33115
14	49260001	49360000	0.330278
13	50500001	50600000	0.329369
14	49520001	49620000	0.327824
5	85710001	85810000	0.327556
14	49250001	49350000	0.326682
13	199370001	199470000	0.326136
13	199760001	199860000	0.325332
14	49570001	49670000	0.324884
14	49590001	49690000	0.324805
13	198400001	198500000	0.323993
13	50510001	50610000	0.323567
14	49280001	49380000	0.322893
1	38460001	38560000	0.322458
14	49190001	49290000	0.321192
13	199680001	199780000	0.32011
13	199690001	199790000	0.320034
1	38450001	38550000	0.319918
13	198780001	198880000	0.319273
13	199750001	199850000	0.316892
14	49510001	49610000	0.316724
13	199000001	199100000	0.31559
13	199780001	199880000	0.314981
13	199830001	199930000	0.314511
13	198980001	199080000	0.313624
13	50520001	50620000	0.312956
13	199740001	199840000	0.312926
13	198370001	198470000	0.312072
8	6040001	6140000	0.311989
5	85810001	85910000	0.311334
8	6090001	6190000	0.311252
13	199820001	199920000	0.311049
1	38490001	38590000	0.310738
1	38480001	38580000	0.310612
13	198770001	198870000	0.310003
14	49500001	49600000	0.309939
13	198380001	198480000	0.309402
1	38470001	38570000	0.309337
8	6100001	6200000	0.309262
14	49290001	49390000	0.308307
13	199700001	199800000	0.30767
13	198900001	199000000	0.30767
16	26660001	26760000	0.307184
13	198360001	198460000	0.306569
14	49180001	49280000	0.306369
13	198990001	199090000	0.306248
5	85760001	85860000	0.305914
14	49470001	49570000	0.305905
16	26670001	26770000	0.305822
13	198730001	198830000	0.305372
14	49600001	49700000	0.305255
13	199380001	199480000	0.305188
14	49490001	49590000	0.304744
13	50460001	50560000	0.304315
5	85770001	85870000	0.304294
1	38500001	38600000	0.303877
14	48980001	49080000	0.303379
16	26680001	26780000	0.30207
13	199660001	199760000	0.30176
5	85820001	85920000	0.30139
1	38530001	38630000	0.300912
1	38560001	38660000	0.300732
13	199810001	199910000	0.300671
14	48990001	49090000	0.29977
5	85700001	85800000	0.299609
1	38510001	38610000	0.299599
8	6050001	6150000	0.299598
13	199570001	199670000	0.299595
13	199560001	199660000	0.299495
1	38570001	38670000	0.299361
14	48970001	49070000	0.29927
13	199800001	199900000	0.299003
13	199910001	200010000	0.298621
14	47670001	47770000	0.298606
13	198390001	198490000	0.297609
14	48960001	49060000	0.297522
13	198350001	198450000	0.297444
14	47810001	47910000	0.296696
14	47790001	47890000	0.296692
14	47710001	47810000	0.296462
1	38520001	38620000	0.296424
14	47720001	47820000	0.29602
14	47680001	47780000	0.295963
5	85830001	85930000	0.2959
14	49020001	49120000	0.295867
14	47730001	47830000	0.295813
14	49460001	49560000	0.295644
13	199550001	199650000	0.295354
13	199840001	199940000	0.295084
13	199730001	199830000	0.294999
14	47750001	47850000	0.294792
14	47820001	47920000	0.294716
13	198340001	198440000	0.294675
8	6110001	6210000	0.294623
13	199390001	199490000	0.294516
14	47830001	47930000	0.294106
13	199790001	199890000	0.294098
14	48950001	49050000	0.294062
14	47840001	47940000	0.294036
1	38550001	38650000	0.293934
16	26650001	26750000	0.293723
14	49480001	49580000	0.293627
14	49000001	49100000	0.293595
5	85670001	85770000	0.293591
14	47700001	47800000	0.293522
1	38440001	38540000	0.293296
16	26640001	26740000	0.293168
14	47800001	47900000	0.293114
13	50450001	50550000	0.293066
8	6060001	6160000	0.293047
14	47740001	47840000	0.292883
14	49030001	49130000	0.292822
13	198970001	199070000	0.292813
14	47850001	47950000	0.29281
13	199710001	199810000	0.292751
16	26630001	26730000	0.292582
14	47780001	47880000	0.292388
13	199400001	199500000	0.292359
14	47860001	47960000	0.292256
1	38540001	38640000	0.292076
13	199650001	199750000	0.292054
14	47660001	47760000	0.291973
14	48940001	49040000	0.291958
13	199670001	199770000	0.291734
10	60540001	60640000	0.291555
14	47690001	47790000	0.291437
13	199950001	200050000	0.291197
14	47770001	47870000	0.290844
5	85680001	85780000	0.290716
13	199720001	199820000	0.290547
14	47870001	47970000	0.290355
5	85690001	85790000	0.290276
14	47760001	47860000	0.290139
14	49040001	49140000	0.289549
14	47880001	47980000	0.289445
14	47650001	47750000	0.289358
13	199900001	200000000	0.289301
14	48930001	49030000	0.289207
10	61640001	61740000	0.289107
13	199890001	199990000	0.289059
8	6080001	6180000	0.288949
14	49010001	49110000	0.288832
10	60550001	60650000	0.288138
13	199540001	199640000	0.288051
18	37740001	37840000	0.287605
14	47640001	47740000	0.287459
16	26700001	26800000	0.287393
1	38900001	39000000	0.287187
5	85660001	85760000	0.287117
4	127620001	127720000	0.287066
14	49150001	49250000	0.286953
1	38580001	38680000	0.286442
14	47890001	47990000	0.286423
10	60560001	60660000	0.286384
13	199850001	199950000	0.286364
16	26690001	26790000	0.286133
13	199940001	200040000	0.286063
13	199960001	200060000	0.285885
4	127590001	127690000	0.285667
14	49300001	49400000	0.28565
14	49160001	49260000	0.285515
13	199530001	199630000	0.285284
14	48920001	49020000	0.285126
13	198740001	198840000	0.285003
14	49050001	49150000	0.284567
13	198330001	198430000	0.284299
13	199920001	200020000	0.284058
13	198910001	199010000	0.283969
4	127600001	127700000	0.283564
14	49450001	49550000	0.283035
5	85650001	85750000	0.282767
10	60580001	60680000	0.282482
16	26620001	26720000	0.282178
14	47280001	47380000	0.281951
1	38620001	38720000	0.281914
4	127580001	127680000	0.281902
14	49140001	49240000	0.28174
1	38910001	39010000	0.281377
14	47620001	47720000	0.281142
8	6030001	6130000	0.280846
14	47600001	47700000	0.28084
18	37720001	37820000	0.280657
2	3720001	3820000	0.280626
18	37760001	37860000	0.280496
4	127610001	127710000	0.280441
14	47630001	47730000	0.280348
8	6070001	6170000	0.28032
13	198960001	199060000	0.280265
16	26720001	26820000	0.279983
13	199420001	199520000	0.279964
14	48900001	49000000	0.27992
10	60530001	60630000	0.279887
16	26710001	26810000	0.279827
14	47900001	48000000	0.279389
10	60590001	60690000	0.279321
13	199640001	199740000	0.279148
13	198760001	198860000	0.278954
14	47290001	47390000	0.278874
13	199860001	199960000	0.278819
10	60570001	60670000	0.278748
14	47220001	47320000	0.278723
1	38590001	38690000	0.278602
13	199410001	199510000	0.278576
14	47210001	47310000	0.278429
14	49610001	49710000	0.278306
18	37750001	37850000	0.278192
14	47910001	48010000	0.278046
13	199880001	199980000	0.278033
14	47190001	47290000	0.278001
13	50530001	50630000	0.277995
14	47920001	48020000	0.27799
14	47270001	47370000	0.277963
4	127660001	127760000	0.277935
14	47610001	47710000	0.277931
13	198750001	198850000	0.277712
14	49170001	49270000	0.277662
14	47930001	48030000	0.27765
1	38880001	38980000	0.277511
14	46620001	46720000	0.277292
1	38890001	38990000	0.277049
14	47180001	47280000	0.276862
14	47940001	48040000	0.276723
14	46630001	46730000	0.276658
10	60520001	60620000	0.276616
14	48000001	48100000	0.276521
14	47200001	47300000	0.276419
18	37710001	37810000	0.276387
14	49430001	49530000	0.275993
13	198320001	198420000	0.275985
14	49060001	49160000	0.275954
14	47310001	47410000	0.275836
18	37700001	37800000	0.275744
14	49440001	49540000	0.275604
1	38870001	38970000	0.27551
14	46970001	47070000	0.275507
10	60470001	60570000	0.275431
14	49070001	49170000	0.27493
10	61630001	61730000	0.274775
10	61600001	61700000	0.274602
8	6120001	6220000	0.274151
4	127510001	127610000	0.273741
14	47300001	47400000	0.273683
2	3730001	3830000	0.273484
14	47950001	48050000	0.27322
14	47170001	47270000	0.273159
14	49130001	49230000	0.273031
4	127570001	127670000	0.27288
1	38650001	38750000	0.272643
1	38600001	38700000	0.272592
14	47240001	47340000	0.272548
4	127500001	127600000	0.272501
4	127670001	127770000	0.272324
14	47230001	47330000	0.272312
4	127640001	127740000	0.272301
14	47960001	48060000	0.272287
14	46960001	47060000	0.272179
13	199520001	199620000	0.272082
14	48910001	49010000	0.272067
13	199930001	200030000	0.27204
4	127630001	127730000	0.271984
14	47320001	47420000	0.271771
14	46950001	47050000	0.271754
16	24200001	24300000	0.271331
10	60600001	60700000	0.271328
13	198290001	198390000	0.271268
4	127650001	127750000	0.271177
1	38860001	38960000	0.270873
16	26730001	26830000	0.270841
2	3710001	3810000	0.270669
13	199580001	199680000	0.270478
14	46930001	47030000	0.27028
14	47260001	47360000	0.270066
16	26740001	26840000	0.270045
14	49110001	49210000	0.270041
14	46900001	47000000	0.269956
14	47160001	47260000	0.269947
14	47590001	47690000	0.26994
18	37790001	37890000	0.269928
10	61220001	61320000	0.269923
18	37730001	37830000	0.2699
1	38920001	39020000	0.269878
13	198310001	198410000	0.269702
4	127560001	127660000	0.269669
10	13120001	13220000	0.269649
14	49420001	49520000	0.269279
4	127850001	127950000	0.269085
14	46910001	47010000	0.26897
14	46650001	46750000	0.268961
13	199870001	199970000	0.268789
1	38770001	38870000	0.268648
1	38610001	38710000	0.268572
1	38930001	39030000	0.268514
14	46890001	46990000	0.268497
13	199630001	199730000	0.268487
14	46920001	47020000	0.268478
14	48010001	48110000	0.268395
14	47150001	47250000	0.268228
10	61210001	61310000	0.268189
14	48890001	48990000	0.268174
14	46980001	47080000	0.268146
6	155570001	155670000	0.267791
14	49120001	49220000	0.267778
2	107640001	107740000	0.26753
1	38660001	38760000	0.267462
14	47250001	47350000	0.267455
14	46660001	46760000	0.26745
14	46640001	46740000	0.267437
4	127680001	127780000	0.267368
13	199970001	200070000	0.267359
6	155580001	155680000	0.267286
1	38640001	38740000	0.267228
10	61650001	61750000	0.267082
14	47140001	47240000	0.266819
18	37770001	37870000	0.266732
2	107630001	107730000	0.266594
6	155560001	155660000	0.266593
14	49090001	49190000	0.266492
14	47130001	47230000	0.266451
10	61610001	61710000	0.266334
1	38630001	38730000	0.266244
2	3700001	3800000	0.266229
13	50440001	50540000	0.266221
14	47560001	47660000	0.266197
14	47330001	47430000	0.26577
14	47970001	48070000	0.265671
14	47580001	47680000	0.265529
4	127120001	127220000	0.265435
10	13130001	13230000	0.265401
4	127540001	127640000	0.265318
14	49100001	49200000	0.265182
13	199510001	199610000	0.265062
13	199430001	199530000	0.265005
18	37690001	37790000	0.264735
4	127840001	127940000	0.264666
13	199590001	199690000	0.264652
1	38300001	38400000	0.264555
4	127450001	127550000	0.264251
14	47570001	47670000	0.264221
14	46880001	46980000	0.264152
1	38290001	38390000	0.263905
18	37780001	37880000	0.263855
14	49410001	49510000	0.263743
1	38710001	38810000	0.263606
4	127690001	127790000	0.263583
1	38430001	38530000	0.263545
14	49080001	49180000	0.26351
14	46860001	46960000	0.263494
14	46940001	47040000	0.263366
14	47530001	47630000	0.263296
10	60610001	60710000	0.263179
18	37800001	37900000	0.263118
13	198950001	199050000	0.26294
1	38700001	38800000	0.262723
14	46870001	46970000	0.262713
10	13110001	13210000	0.262704
14	46610001	46710000	0.262664
1	38280001	38380000	0.262588
6	155550001	155650000	0.262501
4	127860001	127960000	0.262446
1	38740001	38840000	0.262284
10	61240001	61340000	0.262253
2	3740001	3840000	0.262195
14	46990001	47090000	0.261981
14	47490001	47590000	0.261837
10	62030001	62130000	0.261641
1	38670001	38770000	0.261634
4	127700001	127800000	0.261492
4	127110001	127210000	0.261268
1	38750001	38850000	0.261267
1	38760001	38860000	0.26121
14	48020001	48120000	0.261153
10	61590001	61690000	0.261077
1	38690001	38790000	0.260978
16	26750001	26850000	0.26096
1	38420001	38520000	0.26089
13	198920001	199020000	0.260872
13	199620001	199720000	0.260836
4	127550001	127650000	0.260698
14	47540001	47640000	0.260668
4	127480001	127580000	0.260652
10	61570001	61670000	0.26042
14	46600001	46700000	0.260336
10	61230001	61330000	0.260302
1	38940001	39040000	0.260268
10	61580001	61680000	0.26012
1	38780001	38880000	0.260036
4	127490001	127590000	0.259931
13	198300001	198400000	0.259841
1	36600001	36700000	0.259812
14	49380001	49480000	0.259716
1	38680001	38780000	0.258766
14	47980001	48080000	0.258625
10	61200001	61300000	0.258509
8	6130001	6230000	0.257904
10	62000001	62100000	0.257879
13	197830001	197930000	0.25787
10	61190001	61290000	0.257853
14	47550001	47650000	0.257711
14	46850001	46950000	0.257571
10	61180001	61280000	0.257501
14	48880001	48980000	0.256953
18	37680001	37780000	0.256919
14	47990001	48090000	0.256892
6	155540001	155640000	0.256857
16	24190001	24290000	0.256803
13	198040001	198140000	0.256618
10	62010001	62110000	0.25655
14	47450001	47550000	0.256344
18	37810001	37910000	0.256231
14	47470001	47570000	0.256216
14	46840001	46940000	0.255963
14	47480001	47580000	0.255928
10	60510001	60610000	0.255873
10	61620001	61720000	0.255446
13	197800001	197900000	0.25539
4	127440001	127540000	0.255329
14	48870001	48970000	0.255259
4	127710001	127810000	0.254916
5	85840001	85940000	0.254907
14	47340001	47440000	0.254844
4	127460001	127560000	0.254806
1	38790001	38890000	0.254797
16	24210001	24310000	0.254786
10	61170001	61270000	0.254767
14	47350001	47450000	0.254673
13	198270001	198370000	0.254411
14	47120001	47220000	0.254318
13	198280001	198380000	0.254284
1	36590001	36690000	0.253946
18	37820001	37920000	0.253936
4	127520001	127620000	0.25386
1	38730001	38830000	0.253787
5	85640001	85740000	0.253731
2	107650001	107750000	0.253528
13	198050001	198150000	0.253495
14	47460001	47560000	0.253412
14	46670001	46770000	0.253405
13	199500001	199600000	0.253262
14	47520001	47620000	0.253171
1	36610001	36710000	0.253077
10	62020001	62120000	0.252999
14	48610001	48710000	0.252987
14	46680001	46780000	0.252982
13	197840001	197940000	0.252857
10	61160001	61260000	0.25283
13	197820001	197920000	0.252801
10	62040001	62140000	0.252768
4	127430001	127530000	0.252479
14	47000001	47100000	0.252427
4	127530001	127630000	0.252271
13	198060001	198160000	0.252206
10	61990001	62090000	0.252096
16	26600001	26700000	0.251731
16	26610001	26710000	0.251651
17	22000001	22100000	0.251512
14	49370001	49470000	0.251489
5	85490001	85590000	0.25143
4	127870001	127970000	0.251361
10	61250001	61350000	0.25127
14	47440001	47540000	0.251267
4	127470001	127570000	0.250963
16	27000001	27100000	0.250907
18	37830001	37930000	0.250859
1	36620001	36720000	0.250855
14	46690001	46790000	0.250837
1	38310001	38410000	0.250773
14	45190001	45290000	0.250662
13	197790001	197890000	0.250512
14	54120001	54220000	0.249885
10	61560001	61660000	0.249867
4	127140001	127240000	0.249804
1	38410001	38510000	0.249701
13	197810001	197910000	0.249661
15	138560001	138660000	0.249461
13	50540001	50640000	0.249383
2	3750001	3850000	0.249336
4	127070001	127170000	0.249312
13	199440001	199540000	0.249255
13	197690001	197790000	0.249248
4	127720001	127820000	0.249183
2	3690001	3790000	0.249094
1	38720001	38820000	0.248959
1	38820001	38920000	0.248956
4	127730001	127830000	0.248928
6	155530001	155630000	0.248911
8	6140001	6240000	0.248783
4	127080001	127180000	0.248771
14	48030001	48130000	0.24871
4	127130001	127230000	0.248532
10	60620001	60720000	0.24836
18	37340001	37440000	0.248353
6	154330001	154430000	0.248249
4	127150001	127250000	0.248171
1	36630001	36730000	0.248139
18	37670001	37770000	0.247912
18	37300001	37400000	0.247876
13	198070001	198170000	0.247849
14	48860001	48960000	0.247768
13	197850001	197950000	0.247665
13	199490001	199590000	0.247625
4	127090001	127190000	0.247579
10	13140001	13240000	0.247549
14	49400001	49500000	0.247532
13	199600001	199700000	0.247382
8	4100001	4200000	0.247367
6	155590001	155690000	0.247361
8	4160001	4260000	0.247334
13	198940001	199040000	0.247143
4	127160001	127260000	0.247123
9	134840001	134940000	0.246959
18	37310001	37410000	0.246564
14	47400001	47500000	0.246449
10	61380001	61480000	0.246401
16	26590001	26690000	0.246277
14	47510001	47610000	0.246176
1	38950001	39050000	0.246148
1	38800001	38900000	0.246136
15	138570001	138670000	0.246118
6	154340001	154440000	0.245863
13	197680001	197780000	0.245817
13	197710001	197810000	0.245672
13	197700001	197800000	0.245609
1	38810001	38910000	0.245585
10	60310001	60410000	0.245545
14	47380001	47480000	0.245288
14	45200001	45300000	0.245209
14	47430001	47530000	0.244953
8	4150001	4250000	0.244752
4	127200001	127300000	0.244529
6	154320001	154420000	0.244386
14	46820001	46920000	0.244359
8	6020001	6120000	0.244291
13	199480001	199580000	0.244233
13	198080001	198180000	0.244175
13	198030001	198130000	0.244157
9	134850001	134950000	0.244143
15	138550001	138650000	0.24413
13	199980001	200080000	0.244102
13	197720001	197820000	0.244098
14	46830001	46930000	0.244094
14	47360001	47460000	0.244004
13	198930001	199030000	0.243895
8	4080001	4180000	0.243818
14	54110001	54210000	0.243726
13	21280001	21380000	0.243691
1	40360001	40460000	0.243645
14	48850001	48950000	0.243609
4	127830001	127930000	0.243534
8	4090001	4190000	0.243513
14	51740001	51840000	0.243467
14	47110001	47210000	0.243294
18	37330001	37430000	0.243228
14	47010001	47110000	0.243162
1	40370001	40470000	0.243066
13	197730001	197830000	0.243042
10	61140001	61240000	0.242979
4	127420001	127520000	0.242972
2	108170001	108270000	0.242939
8	560001	660000	0.242887
9	134830001	134930000	0.242847
16	31560001	31660000	0.242826
8	580001	680000	0.242818
10	62050001	62150000	0.242814
16	26760001	26860000	0.242788
13	197780001	197880000	0.242543
4	127100001	127200000	0.242482
10	62090001	62190000	0.242321
2	9490001	9590000	0.242317
8	6150001	6250000	0.242299
10	61660001	61760000	0.242192
10	60450001	60550000	0.242064
16	26890001	26990000	0.242059
8	550001	650000	0.241977
16	31550001	31650000	0.24195
18	37290001	37390000	0.241923
2	108180001	108280000	0.241826
1	38850001	38950000	0.241739
14	48040001	48140000	0.241711
17	22020001	22120000	0.241679
17	21980001	22080000	0.241548
8	570001	670000	0.241251
13	198020001	198120000	0.241244
18	37350001	37450000	0.241229
14	45210001	45310000	0.241223
17	21990001	22090000	0.24101
1	38830001	38930000	0.240792
13	198260001	198360000	0.240709
13	197740001	197840000	0.240642
14	48420001	48520000	0.240601
14	47410001	47510000	0.24057
1	38840001	38940000	0.240342
15	138590001	138690000	0.240298
16	24180001	24280000	0.240286
10	62080001	62180000	0.240195
14	47500001	47600000	0.240194
14	46700001	46800000	0.24019
15	138580001	138680000	0.24012
13	199450001	199550000	0.240051
14	51750001	51850000	0.239791
16	26990001	27090000	0.239731
9	134820001	134920000	0.239725
14	51720001	51820000	0.239664
17	22010001	22110000	0.239597
10	61150001	61250000	0.239514
14	48840001	48940000	0.239273
8	4140001	4240000	0.239201
17	21950001	22050000	0.239196
14	49390001	49490000	0.23918
10	61980001	62080000	0.239091
8	6160001	6260000	0.239022
1	40390001	40490000	0.239008
4	127190001	127290000	0.238896
8	540001	640000	0.238885
16	31570001	31670000	0.238876
13	197750001	197850000	0.238859
14	45180001	45280000	0.238752
14	47390001	47490000	0.238741
1	40380001	40480000	0.23874
14	48460001	48560000	0.238672
13	50430001	50530000	0.23867
10	61370001	61470000	0.238524
14	54100001	54200000	0.238483
8	590001	690000	0.238388
13	197760001	197860000	0.238364
2	9480001	9580000	0.238291
2	108220001	108320000	0.238284
4	127210001	127310000	0.238266
14	51730001	51830000	0.238121
1	36640001	36740000	0.238095
14	47370001	47470000	0.237974
10	62070001	62170000	0.237838
2	108160001	108260000	0.237769
13	199470001	199570000	0.237644
14	51710001	51810000	0.237521
14	48410001	48510000	0.237504
2	107620001	107720000	0.237312
15	138540001	138640000	0.237296
4	127820001	127920000	0.237181
17	21960001	22060000	0.237176
4	127880001	127980000	0.237126
10	61130001	61230000	0.237113
14	47420001	47520000	0.237101
4	127810001	127910000	0.237084
10	62100001	62200000	0.236942
6	154310001	154410000	0.236912
10	62060001	62160000	0.236876
4	127180001	127280000	0.236854
14	46810001	46910000	0.236786
14	49360001	49460000	0.2367
14	47020001	47120000	0.236491
1	36580001	36680000	0.236481
13	181600001	181700000	0.236415
14	51700001	51800000	0.236399
14	48430001	48530000	0.236311
9	134810001	134910000	0.235992
8	4110001	4210000	0.235971
1	40400001	40500000	0.235903
17	21940001	22040000	0.2357
16	26870001	26970000	0.235588
18	37840001	37940000	0.235424
16	25790001	25890000	0.235395
16	24170001	24270000	0.235395
18	37320001	37420000	0.235299
6	155520001	155620000	0.235097
15	138600001	138700000	0.235063
15	138610001	138710000	0.235021
14	45220001	45320000	0.234948
13	197770001	197870000	0.234886
4	127890001	127990000	0.23464
1	38270001	38370000	0.23456
1	36650001	36750000	0.234532
4	127900001	128000000	0.234517
16	25800001	25900000	0.234481
16	26980001	27080000	0.234472
9	134780001	134880000	0.234455
10	61260001	61360000	0.234446
2	9470001	9570000	0.234294
13	199610001	199710000	0.234045
8	6170001	6270000	0.234017
10	60630001	60730000	0.233873
14	48400001	48500000	0.233775
9	134800001	134900000	0.233745
16	26770001	26870000	0.233647
8	4120001	4220000	0.233605
13	199460001	199560000	0.233541
8	4070001	4170000	0.233447
2	108150001	108250000	0.233295
8	530001	630000	0.233266
5	87020001	87120000	0.232988
16	26880001	26980000	0.232754
4	127790001	127890000	0.23262
2	107660001	107760000	0.2326
13	197860001	197960000	0.232596
14	48050001	48150000	0.232538
8	5730001	5830000	0.232446
2	108140001	108240000	0.232367
17	22030001	22130000	0.232358
14	47100001	47200000	0.232143
16	25960001	26060000	0.232101
2	108210001	108310000	0.231926
13	197870001	197970000	0.231806
5	85260001	85360000	0.231788
14	48440001	48540000	0.231614
4	127780001	127880000	0.231546
15	138530001	138630000	0.231489
14	51760001	51860000	0.231484
2	117970001	118070000	0.231452
9	134860001	134960000	0.231443
16	31580001	31680000	0.231424
13	21290001	21390000	0.231283
14	46590001	46690000	0.231267
13	21270001	21370000	0.231223
16	25780001	25880000	0.231172
13	21310001	21410000	0.231151
2	3760001	3860000	0.231067
2	108190001	108290000	0.230987
16	26970001	27070000	0.230937
14	49620001	49720000	0.230874
16	25810001	25910000	0.230868
17	21970001	22070000	0.230639
1	38330001	38430000	0.230562
14	47030001	47130000	0.230541
14	48630001	48730000	0.230483
8	4130001	4230000	0.230481
16	26900001	27000000	0.230431
4	127800001	127900000	0.230426
14	46710001	46810000	0.230388
5	87030001	87130000	0.230363
6	161360001	161460000	0.230353
18	37280001	37380000	0.230095
13	201060001	201160000	0.229987
14	48470001	48570000	0.229856
15	69660001	69760000	0.229794
4	127230001	127330000	0.229774
1	45370001	45470000	0.229497
2	108230001	108330000	0.229431
14	49310001	49410000	0.229422
8	5750001	5850000	0.229356
16	25970001	26070000	0.229356
16	25950001	26050000	0.229305
10	61270001	61370000	0.229287
6	158270001	158370000	0.229285
8	5740001	5840000	0.229233
14	45230001	45330000	0.228962
13	201070001	201170000	0.228659
4	127740001	127840000	0.228609
18	37270001	37370000	0.228524
16	26910001	27010000	0.228401
13	198090001	198190000	0.22836
5	85250001	85350000	0.228315
4	127170001	127270000	0.228241
1	36570001	36670000	0.228229
14	54700001	54800000	0.228198
14	48450001	48550000	0.228195
6	161370001	161470000	0.228177
13	181590001	181690000	0.228072
2	108200001	108300000	0.228042
1	38400001	38500000	0.228013
10	61960001	62060000	0.227946
13	199990001	200090000	0.227913
10	61400001	61500000	0.227912
14	48620001	48720000	0.22787
1	38220001	38320000	0.227854
16	26960001	27060000	0.227843
16	25990001	26090000	0.227696
6	158280001	158380000	0.227639
10	61390001	61490000	0.227631
18	37660001	37760000	0.227537
2	9500001	9600000	0.227487
16	26860001	26960000	0.227442
13	181610001	181710000	0.227396
6	155600001	155700000	0.227387
16	26930001	27030000	0.227382
10	60320001	60420000	0.227235
2	9460001	9560000	0.227158
14	47040001	47140000	0.227086
10	62120001	62220000	0.227076
10	61970001	62070000	0.227005
16	27080001	27180000	0.227003
6	154350001	154450000	0.226932
16	26920001	27020000	0.226896
13	198010001	198110000	0.226829
14	49320001	49420000	0.226782
10	62130001	62230000	0.226741
1	270020001	270120000	0.226731
10	62110001	62210000	0.226695
1	38320001	38420000	0.226546
16	26940001	27040000	0.226517
10	13150001	13250000	0.226509
1	45360001	45460000	0.226497
16	18940001	19040000	0.226475
10	61360001	61460000	0.226456
5	85270001	85370000	0.226422
4	127910001	128010000	0.226346
10	13100001	13200000	0.226338
10	60500001	60600000	0.226311
8	520001	620000	0.226266
18	37360001	37460000	0.226171
10	60300001	60400000	0.226155
14	48390001	48490000	0.226147
16	25980001	26080000	0.226054
14	48640001	48740000	0.226021
14	51690001	51790000	0.225859
5	85860001	85960000	0.225802
6	158260001	158360000	0.225754
10	61550001	61650000	0.225693
4	127770001	127870000	0.225661
1	38340001	38440000	0.2255
6	154300001	154400000	0.225492
1	45380001	45480000	0.225458
14	48480001	48580000	0.225382
16	26780001	26880000	0.225287
9	134870001	134970000	0.225253
10	60440001	60540000	0.225235
1	270010001	270110000	0.225204
13	181580001	181680000	0.225189
6	161380001	161480000	0.22507
9	134790001	134890000	0.22504
13	200990001	201090000	0.22497
5	87040001	87140000	0.22488
8	4170001	4270000	0.224796
1	73320001	73420000	0.224732
4	127240001	127340000	0.224654
16	27110001	27210000	0.22459
8	5720001	5820000	0.224544
1	71720001	71820000	0.22451
10	62140001	62240000	0.224501
8	5760001	5860000	0.224328
8	6180001	6280000	0.224173
4	127060001	127160000	0.224151
13	200980001	201080000	0.224115
14	49350001	49450000	0.223922
1	45350001	45450000	0.223907
16	24160001	24260000	0.223801
2	107770001	107870000	0.223777
4	128360001	128460000	0.223591
2	117980001	118080000	0.223499
1	66880001	66980000	0.223488
14	46800001	46900000	0.223394
16	18930001	19030000	0.223332
1	40350001	40450000	0.223292
16	18950001	19050000	0.22324
15	69670001	69770000	0.223152
10	60790001	60890000	0.223132
14	46720001	46820000	0.22309
16	31540001	31640000	0.223041
5	85850001	85950000	0.222936
1	73330001	73430000	0.222717
1	73310001	73410000	0.222642
17	8800001	8900000	0.222426
17	8790001	8890000	0.222426
17	8780001	8880000	0.222426
17	8770001	8870000	0.222426
17	8760001	8860000	0.222426
17	8750001	8850000	0.222426
1	71730001	71830000	0.222345
4	127750001	127850000	0.222331
10	60290001	60390000	0.222289
10	61120001	61220000	0.222088
8	5770001	5870000	0.22207
13	197670001	197770000	0.221893
1	36660001	36760000	0.221808
14	54130001	54230000	0.221795
1	73470001	73570000	0.221793
13	201080001	201180000	0.221752
16	26550001	26650000	0.221748
10	62150001	62250000	0.221725
16	18920001	19020000	0.221611
16	18900001	19000000	0.221531
2	107670001	107770000	0.221519
8	4060001	4160000	0.221417
4	128220001	128320000	0.22138
2	107610001	107710000	0.221342
1	40420001	40520000	0.221291
13	200000001	200100000	0.221202
8	6220001	6320000	0.2211
1	36560001	36660000	0.220996
13	21320001	21420000	0.220927
16	26000001	26100000	0.220824
16	27090001	27190000	0.220812
16	25820001	25920000	0.220748
10	60460001	60560000	0.220742
2	117990001	118090000	0.220688
1	39340001	39440000	0.220665
1	39390001	39490000	0.220656
6	161400001	161500000	0.220635
1	39400001	39500000	0.220622
6	161390001	161490000	0.220476
8	510001	610000	0.220475
1	40410001	40510000	0.220428
10	13200001	13300000	0.220313
2	3680001	3780000	0.220213
4	127920001	128020000	0.220182
6	158290001	158390000	0.220114
16	26580001	26680000	0.2201
1	38370001	38470000	0.220058
16	26560001	26660000	0.220045
2	107780001	107880000	0.220006
16	26570001	26670000	0.219837
10	13160001	13260000	0.219657
1	36670001	36770000	0.21965
13	21300001	21400000	0.219593
2	9450001	9550000	0.219529
17	22070001	22170000	0.219502
6	161410001	161510000	0.219486
10	60640001	60740000	0.219433
13	190910001	191010000	0.21935
10	61100001	61200000	0.219344
2	107760001	107860000	0.219323
13	181570001	181670000	0.219184
16	18910001	19010000	0.219166
1	73300001	73400000	0.219111
14	49340001	49440000	0.218993
8	6210001	6310000	0.218992
1	66850001	66950000	0.218909
6	158250001	158350000	0.218838
16	26480001	26580000	0.218785
10	61770001	61870000	0.218758
5	87010001	87110000	0.218689
13	197880001	197980000	0.218613
1	71710001	71810000	0.218523
14	54690001	54790000	0.218496
10	61670001	61770000	0.218459
13	200080001	200180000	0.218437
13	200800001	200900000	0.218257
15	138420001	138520000	0.218225
4	127760001	127860000	0.218181
13	200970001	201070000	0.218116
5	85480001	85580000	0.218099
10	13210001	13310000	0.218066
14	46790001	46890000	0.218008
1	38230001	38330000	0.217968
7	75590001	75690000	0.217967
16	24150001	24250000	0.217958
15	138520001	138620000	0.21791
7	104570001	104670000	0.217902
18	37640001	37740000	0.217753
13	190900001	191000000	0.21775
8	5780001	5880000	0.217716
5	85600001	85700000	0.217705
1	65780001	65880000	0.217633
1	38390001	38490000	0.21756
13	200960001	201060000	0.217448
5	86990001	87090000	0.217425
4	127220001	127320000	0.217362
10	13180001	13280000	0.21736
4	128210001	128310000	0.217331
8	600001	700000	0.217289
1	42740001	42840000	0.217192
8	250001	350000	0.217165
15	138410001	138510000	0.217086
15	138620001	138720000	0.217006
7	108140001	108240000	0.216844
2	118000001	118100000	0.216822
14	46780001	46880000	0.216751
10	61350001	61450000	0.21675
16	26470001	26570000	0.216721
12	14180001	14280000	0.216714
7	104560001	104660000	0.216696
8	5880001	5980000	0.216681
13	201030001	201130000	0.216677
10	61680001	61780000	0.216646
10	61080001	61180000	0.216606
16	26790001	26890000	0.216527
18	37850001	37950000	0.216449
13	201040001	201140000	0.216302
13	201190001	201290000	0.216263
13	201000001	201100000	0.216218
1	39350001	39450000	0.216214
1	38150001	38250000	0.216165
1	73480001	73580000	0.216147
5	87000001	87100000	0.216145
14	46770001	46870000	0.216103
1	39330001	39430000	0.216066
5	82720001	82820000	0.21606
10	61410001	61510000	0.216025
4	127410001	127510000	0.215963
2	108130001	108230000	0.215958
14	51770001	51870000	0.2159
1	73340001	73440000	0.21586
14	46730001	46830000	0.215843
13	201050001	201150000	0.215818
1	38140001	38240000	0.215801
9	134890001	134990000	0.215797
13	200940001	201040000	0.215786
13	200950001	201050000	0.215721
1	66870001	66970000	0.215689
13	200790001	200890000	0.215676
13	201180001	201280000	0.215662
15	138460001	138560000	0.215609
10	13190001	13290000	0.21555
5	86980001	87080000	0.2155
15	138450001	138550000	0.215465
13	198250001	198350000	0.215416
1	45340001	45440000	0.215413
2	108240001	108340000	0.215282
14	47050001	47150000	0.215257
1	38260001	38360000	0.215226
1	45390001	45490000	0.215208
5	82710001	82810000	0.21508
13	190920001	191020000	0.214985
17	22040001	22140000	0.214966
13	200010001	200110000	0.214946
16	31530001	31630000	0.214944
12	14190001	14290000	0.214893
10	61520001	61620000	0.214892
13	198000001	198100000	0.21484
16	31590001	31690000	0.214827
1	65770001	65870000	0.214751
5	82740001	82840000	0.214733
12	14160001	14260000	0.214704
15	138440001	138540000	0.214703
7	31110001	31210000	0.214569
5	82730001	82830000	0.214566
7	31100001	31200000	0.214522
1	71690001	71790000	0.214503
13	200090001	200190000	0.214482
2	107800001	107900000	0.214468
10	13170001	13270000	0.214381
4	128200001	128300000	0.214375
10	61110001	61210000	0.214366
5	87050001	87150000	0.214209
10	61090001	61190000	0.214106
4	127250001	127350000	0.213987
17	22060001	22160000	0.213972
2	107790001	107890000	0.213938
13	200020001	200120000	0.213871
14	48650001	48750000	0.213808
8	500001	600000	0.213801
12	14170001	14270000	0.213792
10	60800001	60900000	0.213736
2	107810001	107910000	0.213716
10	61690001	61790000	0.21371
1	270030001	270130000	0.21363
1	39380001	39480000	0.213614
1	38350001	38450000	0.213595
4	128370001	128470000	0.213412
1	74900001	75000000	0.213362
13	200070001	200170000	0.213294
10	61780001	61880000	0.213287
1	40430001	40530000	0.213242
16	25940001	26040000	0.213239
13	198100001	198200000	0.213227
1	45090001	45190000	0.213221
10	61050001	61150000	0.213182
5	86120001	86220000	0.213104
15	138430001	138530000	0.213062
15	69680001	69780000	0.213045
8	260001	360000	0.212938
13	200930001	201030000	0.212884
14	48490001	48590000	0.212838
17	22050001	22150000	0.212767
8	5790001	5890000	0.212728
1	38960001	39060000	0.212724
6	158240001	158340000	0.212647
15	138400001	138500000	0.212643
14	48600001	48700000	0.212642
15	138480001	138580000	0.21262
14	46580001	46680000	0.212602
4	127930001	128030000	0.21258
2	108120001	108220000	0.212563
1	45100001	45200000	0.212547
8	240001	340000	0.212459
1	76410001	76510000	0.21239
16	27100001	27200000	0.212388
13	21330001	21430000	0.212383
1	71700001	71800000	0.212374
16	18960001	19060000	0.212374
16	25830001	25930000	0.212348
8	5870001	5970000	0.21224
14	45240001	45340000	0.212215
14	48380001	48480000	0.212212
13	200920001	201020000	0.212133
2	107720001	107820000	0.212102
10	61280001	61380000	0.211988
1	38210001	38310000	0.211975
8	230001	330000	0.211953
10	62160001	62260000	0.211917
1	63610001	63710000	0.211891
14	46740001	46840000	0.211702
1	42730001	42830000	0.211699
7	104580001	104680000	0.21168
13	200030001	200130000	0.211661
17	22080001	22180000	0.211601
1	65790001	65890000	0.211536
7	31120001	31220000	0.211459
2	107680001	107780000	0.211405
8	6010001	6110000	0.2114
18	37650001	37750000	0.211317
16	18890001	18990000	0.211286
8	220001	320000	0.211275
16	24140001	24240000	0.211203
10	60280001	60380000	0.211187
12	14150001	14250000	0.211088
1	73350001	73450000	0.211064
1	39410001	39510000	0.211055
1	63620001	63720000	0.211041
1	76400001	76500000	0.211023
2	9510001	9610000	0.210995
1	73450001	73550000	0.210966
13	190930001	191030000	0.210923
9	134770001	134870000	0.210828
1	71760001	71860000	0.210751
14	53970001	54070000	0.210687
6	155610001	155710000	0.21066
13	197890001	197990000	0.210614
15	138490001	138590000	0.210576
4	127270001	127370000	0.210571
6	155510001	155610000	0.210521
9	134880001	134980000	0.2105
10	12410001	12510000	0.210393
1	38250001	38350000	0.210294
6	154290001	154390000	0.210267
1	38360001	38460000	0.210247
1	73460001	73560000	0.21023
1	38380001	38480000	0.210095
4	128230001	128330000	0.20982
15	138500001	138600000	0.209805
16	18970001	19070000	0.209796
2	107690001	107790000	0.209726
8	6200001	6300000	0.209714
14	48060001	48160000	0.209709
4	127400001	127500000	0.209665
4	128380001	128480000	0.209632
10	60490001	60590000	0.20956
10	61290001	61390000	0.209533
10	61540001	61640000	0.209468
1	76390001	76490000	0.209466
1	71750001	71850000	0.209459
1	71740001	71840000	0.20943
1	74910001	75010000	0.209379
1	39830001	39930000	0.209357
4	127050001	127150000	0.20928
1	270000001	270100000	0.209242
16	25770001	25870000	0.209233
15	138510001	138610000	0.209228
1	38160001	38260000	0.209225
16	26460001	26560000	0.209208
1	66890001	66990000	0.20919
14	48590001	48690000	0.209166
16	26950001	27050000	0.209154
16	27070001	27170000	0.209152
6	161350001	161450000	0.20914
13	201200001	201300000	0.209098
14	45250001	45350000	0.208968
8	6190001	6290000	0.208937
1	37730001	37830000	0.208923
10	60780001	60880000	0.208863
1	39320001	39420000	0.20881
14	53550001	53650000	0.208807
5	86970001	87070000	0.208734
4	127370001	127470000	0.20872
10	13090001	13190000	0.208694
10	61530001	61630000	0.208693
10	61070001	61170000	0.208663
2	118010001	118110000	0.208637
13	200050001	200150000	0.208637
13	201130001	201230000	0.208556
8	1430001	1530000	0.208539
16	27120001	27220000	0.2085
18	37630001	37730000	0.208497
1	73440001	73540000	0.208346
1	39820001	39920000	0.208299
4	79000001	79100000	0.208294
16	26810001	26910000	0.208263
16	27060001	27160000	0.208256
7	104550001	104650000	0.208205
1	63600001	63700000	0.208163
13	50550001	50650000	0.208155
7	31130001	31230000	0.208154
1	37740001	37840000	0.208143
15	138290001	138390000	0.20808
1	39370001	39470000	0.208079
14	46570001	46670000	0.207999
13	181620001	181720000	0.207926
2	107700001	107800000	0.207911
4	127960001	128060000	0.2079
14	45260001	45360000	0.207881
5	85280001	85380000	0.207841
15	28670001	28770000	0.207741
4	78990001	79090000	0.207673
13	201170001	201270000	0.207653
15	3990001	4090000	0.207652
5	82700001	82800000	0.20763
2	3770001	3870000	0.207577
7	31140001	31240000	0.207497
4	127360001	127460000	0.207215
14	53930001	54030000	0.207177
10	61700001	61800000	0.207175
1	39360001	39460000	0.207145
8	5010001	5110000	0.207026
1	38240001	38340000	0.206715
12	14200001	14300000	0.206692
6	163740001	163840000	0.206644
8	610001	710000	0.206643
8	4050001	4150000	0.20663
1	71770001	71870000	0.206623
8	1470001	1570000	0.20656
8	210001	310000	0.206533
6	161420001	161520000	0.206502
1	45330001	45430000	0.2065
13	201120001	201220000	0.206485
4	127260001	127360000	0.206477
6	163750001	163850000	0.206302
8	3700001	3800000	0.206226
8	6280001	6380000	0.206213
4	127950001	128050000	0.206196
1	71680001	71780000	0.206157
13	200810001	200910000	0.206112
13	201100001	201200000	0.206025
1	63580001	63680000	0.206011
16	26850001	26950000	0.205989
7	75580001	75680000	0.205927
8	1460001	1560000	0.205916
12	14110001	14210000	0.205904
14	53980001	54080000	0.205893
14	49330001	49430000	0.205891
8	5860001	5960000	0.205777
7	111310001	111410000	0.205771
14	48500001	48600000	0.205746
4	128350001	128450000	0.205734
10	12400001	12500000	0.205674
5	82750001	82850000	0.205547
8	1440001	1540000	0.205543
1	74890001	74990000	0.205527
16	26800001	26900000	0.205456
14	46750001	46850000	0.205448
1	37090001	37190000	0.205436
13	21260001	21360000	0.205427
1	73490001	73590000	0.20541
4	78980001	79080000	0.20534
6	158300001	158400000	0.205331
8	5710001	5810000	0.205283
13	201090001	201190000	0.20527
8	5020001	5120000	0.205222
8	1420001	1520000	0.205125
14	53960001	54060000	0.205125
13	201110001	201210000	0.205077
2	9440001	9540000	0.205063
10	60330001	60430000	0.205011
4	127280001	127380000	0.204997
15	28660001	28760000	0.204991
1	72700001	72800000	0.204924
15	77630001	77730000	0.204868
9	134900001	135000000	0.204846
1	63590001	63690000	0.204763
14	53940001	54040000	0.204759
8	1450001	1550000	0.204714
13	50420001	50520000	0.204692
2	4690001	4790000	0.204631
16	26490001	26590000	0.204586
7	108150001	108250000	0.204567
12	14120001	14220000	0.204548
6	158810001	158910000	0.204539
12	14130001	14230000	0.204535
1	39810001	39910000	0.204522
16	19170001	19270000	0.204452
1	76420001	76520000	0.204451
1	38130001	38230000	0.204372
13	200040001	200140000	0.204347
14	48830001	48930000	0.204323
4	127390001	127490000	0.204309
15	136760001	136860000	0.204295
15	138470001	138570000	0.204286
17	21930001	22030000	0.204221
14	46760001	46860000	0.204206
8	1810001	1910000	0.204184
13	201210001	201310000	0.204175
8	3710001	3810000	0.20417
14	48580001	48680000	0.204168
1	39790001	39890000	0.203998
8	5700001	5800000	0.203912
6	161250001	161350000	0.203859
2	107730001	107830000	0.203853
10	61030001	61130000	0.20385
1	36550001	36650000	0.203819
6	154280001	154380000	0.203798
14	54670001	54770000	0.203789
14	48350001	48450000	0.203613
2	107740001	107840000	0.203598
16	27050001	27150000	0.20358
14	47090001	47190000	0.203566
12	14140001	14240000	0.203549
1	65800001	65900000	0.203525
6	163760001	163860000	0.203502
6	158870001	158970000	0.203453
6	158780001	158880000	0.203434
8	4030001	4130000	0.203428
15	69650001	69750000	0.203415
1	38180001	38280000	0.20338
2	4680001	4780000	0.203369
1	44230001	44330000	0.203357
14	48340001	48440000	0.203349
6	161340001	161440000	0.203343
13	190940001	191040000	0.203278
16	19150001	19250000	0.203221
16	31520001	31620000	0.203205
13	201140001	201240000	0.203153
14	47060001	47160000	0.20297
13	181560001	181660000	0.202964
6	155500001	155600000	0.202932
1	65810001	65910000	0.202925
6	158880001	158980000	0.202924
4	127940001	128040000	0.202883
16	18980001	19080000	0.202854
1	66860001	66960000	0.202853
1	73430001	73530000	0.20279
4	128190001	128290000	0.202717
4	128390001	128490000	0.202653
2	108110001	108210000	0.202646
1	42720001	42820000	0.202642
8	6230001	6330000	0.202613
10	60650001	60750000	0.202598
1	66840001	66940000	0.202497
8	5030001	5130000	0.202474
13	197990001	198090000	0.202473
6	158730001	158830000	0.20245
18	37860001	37960000	0.202446
1	73360001	73460000	0.202388
1	74960001	75060000	0.202376
2	107710001	107810000	0.202329
1	39770001	39870000	0.202315
2	107750001	107850000	0.202305
16	25930001	26030000	0.202289
16	19160001	19260000	0.20228
15	138390001	138490000	0.202279
15	28680001	28780000	0.202272
14	54660001	54760000	0.202235
15	28640001	28740000	0.202232
15	54200001	54300000	0.2022
14	46560001	46660000	0.202191
4	127970001	128070000	0.202185
16	33310001	33410000	0.20218
15	138320001	138420000	0.202084
1	44220001	44320000	0.202066
14	53950001	54050000	0.202058
1	39800001	39900000	0.202001
1	72710001	72810000	0.201992
10	60810001	60910000	0.201925
13	201010001	201110000	0.201914
13	201150001	201250000	0.201897
6	158790001	158890000	0.201861
15	138330001	138430000	0.201745
1	39780001	39880000	0.201691
1	38200001	38300000	0.201688
1	37080001	37180000	0.201671
5	85870001	85970000	0.201665
15	3970001	4070000	0.201617
8	4180001	4280000	0.201606
2	117960001	118060000	0.20155
1	76430001	76530000	0.201503
15	3960001	4060000	0.201498
8	3720001	3820000	0.201408
16	26540001	26640000	0.201406
16	26020001	26120000	0.201318
15	136770001	136870000	0.201315
1	40440001	40540000	0.20122
1	73280001	73380000	0.201164
1	37100001	37200000	0.201146
1	65820001	65920000	0.201098
14	53540001	53640000	0.201086
8	5800001	5900000	0.201049
1	63570001	63670000	0.201019
15	77650001	77750000	0.201006
10	61710001	61810000	0.201006
1	72720001	72820000	0.200915
2	107450001	107550000	0.200854
8	3690001	3790000	0.20083
1	39940001	40040000	0.200822
13	200060001	200160000	0.200812
14	53990001	54090000	0.200765
1	73290001	73390000	0.20072
1	38190001	38290000	0.200702
15	77620001	77720000	0.200667
8	270001	370000	0.200653
8	6270001	6370000	0.200633
8	4010001	4110000	0.200633
10	61950001	62050000	0.200549
1	72750001	72850000	0.20054
8	490001	590000	0.200536
10	61790001	61890000	0.2005
1	45320001	45420000	0.200492
6	161240001	161340000	0.20049
6	158770001	158870000	0.200479
1	39310001	39410000	0.200443
1	76380001	76480000	0.200432
14	51140001	51240000	0.200423
16	26010001	26110000	0.200416
1	36680001	36780000	0.200399
13	201530001	201630000	0.200354
15	28650001	28750000	0.200296
8	2650001	2750000	0.200265
7	104590001	104690000	0.200234
8	4020001	4120000	0.200195
18	37370001	37470000	0.200144
8	5810001	5910000	0.200129
18	37380001	37480000	0.200125
6	161330001	161430000	0.20008
4	127290001	127390000	0.200079
15	138300001	138400000	0.200051
10	61300001	61400000	0.200029
8	6000001	6100000	0.200004
6	158820001	158920000	0.199927
1	72690001	72790000	0.199898
2	126490001	126590000	0.199897
10	61720001	61820000	0.199897
1	74950001	75050000	0.199881
4	127380001	127480000	0.199825
12	14100001	14200000	0.199819
8	5040001	5140000	0.199816
10	61040001	61140000	0.199767
1	45400001	45500000	0.199716
5	85500001	85600000	0.199605
10	61320001	61420000	0.199585
10	13220001	13320000	0.199538
16	19140001	19240000	0.199482
13	197900001	198000000	0.199459
14	54680001	54780000	0.199442
14	51780001	51880000	0.19944
6	161270001	161370000	0.199439
13	50410001	50510000	0.199405
1	39290001	39390000	0.199401
7	31150001	31250000	0.199385
1	269990001	270090000	0.199385
13	201160001	201260000	0.199371
13	201020001	201120000	0.199365
14	48370001	48470000	0.199308
8	1410001	1510000	0.1993
13	38010001	38110000	0.199279
1	271040001	271140000	0.199222
1	270040001	270140000	0.19922
10	60340001	60440000	0.199198
5	84300001	84400000	0.199025
10	61330001	61430000	0.199014
6	161310001	161410000	0.198997
18	37260001	37360000	0.198982
10	52000001	52100000	0.198887
1	39840001	39940000	0.198847
8	4040001	4140000	0.198842
14	54090001	54190000	0.198835
16	19230001	19330000	0.198796
10	61340001	61440000	0.198769
1	39950001	40050000	0.198762
1	271030001	271130000	0.198726
1	37060001	37160000	0.19869
18	38440001	38540000	0.198663
13	197910001	198010000	0.19866
15	77640001	77740000	0.198644
6	158720001	158820000	0.198605
1	73420001	73520000	0.198586
1	72730001	72830000	0.198554
1	72740001	72840000	0.198515
1	38170001	38270000	0.198514
15	3980001	4080000	0.198466
18	38430001	38530000	0.198451
1	45420001	45520000	0.198424
7	111300001	111400000	0.198412
1	74970001	75070000	0.198407
15	136790001	136890000	0.198368
1	76360001	76460000	0.198328
1	37070001	37170000	0.198325
1	39300001	39400000	0.198288
10	62170001	62270000	0.198286
9	134760001	134860000	0.198241
5	82760001	82860000	0.198231
6	158740001	158840000	0.198213
2	126500001	126600000	0.198178
12	13500001	13600000	0.198148
14	53560001	53660000	0.198135
16	26440001	26540000	0.198079
5	85310001	85410000	0.198068
10	60860001	60960000	0.198053
16	19310001	19410000	0.198048
13	38020001	38120000	0.197968
16	33300001	33400000	0.197956
4	79010001	79110000	0.197952
13	201250001	201350000	0.197931
15	138370001	138470000	0.197844
2	27160001	27260000	0.197809
7	31090001	31190000	0.197798
13	201220001	201320000	0.197794
6	158860001	158960000	0.197786
1	67240001	67340000	0.197773
13	201540001	201640000	0.197758
5	84310001	84410000	0.19772
7	111290001	111390000	0.197705
10	61310001	61410000	0.197701
1	39760001	39860000	0.197678
1	37750001	37850000	0.197672
10	51990001	52090000	0.197651
1	73500001	73600000	0.197633
1	76370001	76470000	0.197597
15	139520001	139620000	0.197541
2	9520001	9620000	0.19747
13	200100001	200200000	0.197381
6	158890001	158990000	0.197368
14	48520001	48620000	0.197284
16	19240001	19340000	0.197273
1	39970001	40070000	0.197256
9	49450001	49550000	0.19721
6	158230001	158330000	0.197173
2	107600001	107700000	0.197133
6	154360001	154460000	0.197131
16	19300001	19400000	0.197125
14	48510001	48610000	0.197111
15	4030001	4130000	0.197102
16	19190001	19290000	0.197088
13	197660001	197760000	0.197081
1	65840001	65940000	0.197068
16	19220001	19320000	0.197062
2	126440001	126540000	0.19706
8	620001	720000	0.197059
15	138310001	138410000	0.197026
15	138630001	138730000	0.197001
2	27150001	27250000	0.196966
15	4010001	4110000	0.196895
1	67250001	67350000	0.196804
2	118020001	118120000	0.196757
5	86110001	86210000	0.196714
7	31160001	31260000	0.196712
7	108130001	108230000	0.196699
16	19180001	19280000	0.196698
14	48330001	48430000	0.196687
2	107440001	107540000	0.196679
13	201240001	201340000	0.196646
1	65860001	65960000	0.196642
13	198110001	198210000	0.196639
14	54140001	54240000	0.196585
2	118030001	118130000	0.196556
13	201260001	201360000	0.196549
15	138380001	138480000	0.196475
1	39980001	40080000	0.196465
1	36540001	36640000	0.196465
14	48360001	48460000	0.196432
8	5990001	6090000	0.19643
8	5050001	5150000	0.196392
16	32870001	32970000	0.196378
15	136780001	136880000	0.196346
1	63630001	63730000	0.196339
15	139530001	139630000	0.196331
16	19210001	19310000	0.196319
4	128240001	128340000	0.19626
1	45410001	45510000	0.196236
1	269980001	270080000	0.196228
6	161220001	161320000	0.196222
8	1800001	1900000	0.196183
10	60270001	60370000	0.196168
4	128320001	128420000	0.196098
10	61060001	61160000	0.196072
1	76350001	76450000	0.196012
5	87060001	87160000	0.195971
8	200001	300000	0.195926
1	44940001	45040000	0.195911
8	1480001	1580000	0.195893
1	270050001	270150000	0.195871
15	54190001	54290000	0.195862
14	48550001	48650000	0.195836
2	4700001	4800000	0.195725
8	3680001	3780000	0.195717
10	60350001	60450000	0.195691
1	45080001	45180000	0.195677
16	19250001	19350000	0.195671
6	149210001	149310000	0.19567
1	66900001	67000000	0.195613
1	73270001	73370000	0.195577
16	32880001	32980000	0.19554
6	161260001	161360000	0.195532
16	19060001	19160000	0.195529
1	44880001	44980000	0.195514
8	2660001	2760000	0.195483
14	46550001	46650000	0.195467
6	161300001	161400000	0.195461
14	48540001	48640000	0.195426
8	2290001	2390000	0.195347
1	39900001	40000000	0.195261
6	161230001	161330000	0.195249
1	45310001	45410000	0.195224
8	2280001	2380000	0.195192
4	128250001	128350000	0.195176
16	26820001	26920000	0.195159
7	107950001	108050000	0.195137
4	128310001	128410000	0.195125
15	4040001	4140000	0.195117
13	200780001	200880000	0.195116
5	85610001	85710000	0.195104
6	158800001	158900000	0.195086
6	161430001	161530000	0.195067
16	26450001	26550000	0.195067
1	44910001	45010000	0.195056
16	19090001	19190000	0.195044
1	271020001	271120000	0.19503
5	85320001	85420000	0.195029
10	61020001	61120000	0.194997
5	82770001	82870000	0.194974
2	108250001	108350000	0.194971
16	25920001	26020000	0.194962
4	127350001	127450000	0.194956
10	12420001	12520000	0.194915
1	39420001	39520000	0.194894
1	43590001	43690000	0.194858
1	44860001	44960000	0.194833
16	19200001	19300000	0.194802
9	134910001	135010000	0.194801
4	128180001	128280000	0.194778
1	71990001	72090000	0.194715
16	26840001	26940000	0.194713
14	48530001	48630000	0.194705
15	4020001	4120000	0.194687
10	52010001	52110000	0.194686
6	155490001	155590000	0.19466
7	111280001	111380000	0.194644
7	75600001	75700000	0.194638
16	18880001	18980000	0.194637
15	139500001	139600000	0.194617
8	1860001	1960000	0.194561
6	161320001	161420000	0.194541
2	27170001	27270000	0.194524
2	4610001	4710000	0.194513
8	6250001	6350000	0.194485
8	480001	580000	0.194474
17	22090001	22190000	0.194457
17	6420001	6520000	0.194456
15	138340001	138440000	0.194449
14	46220001	46320000	0.194433
1	67230001	67330000	0.194426
10	61730001	61830000	0.194402
8	2630001	2730000	0.194376
16	19100001	19200000	0.194372
16	19260001	19360000	0.194366
8	6240001	6340000	0.194338
18	37600001	37700000	0.194264
10	60770001	60870000	0.194233
1	44900001	45000000	0.194222
16	19070001	19170000	0.194206
16	27030001	27130000	0.194179
8	5000001	5100000	0.194155
8	6260001	6360000	0.194049
9	49440001	49540000	0.194041
2	108100001	108200000	0.194023
15	139510001	139610000	0.193992
16	27040001	27140000	0.193989
1	44920001	45020000	0.193986
4	128270001	128370000	0.193976
7	108160001	108260000	0.193926
14	51130001	51230000	0.193909
1	74920001	75020000	0.193859
1	37050001	37150000	0.193833
10	60660001	60760000	0.193804
16	31600001	31700000	0.193755
14	53920001	54020000	0.193753
16	19080001	19180000	0.193732
1	65850001	65950000	0.193713
1	39990001	40090000	0.193705
10	60870001	60970000	0.193676
14	51160001	51260000	0.193666
8	190001	290000	0.193638
1	44930001	45030000	0.193634
1	39960001	40060000	0.193568
16	19280001	19380000	0.193565
16	19020001	19120000	0.193557
1	76340001	76440000	0.193551
14	48570001	48670000	0.193544
8	470001	570000	0.193443
10	60430001	60530000	0.19343
8	280001	380000	0.193399
17	6290001	6390000	0.193368
14	54650001	54750000	0.193286
1	271080001	271180000	0.193247
16	33290001	33390000	0.193245
2	126450001	126550000	0.193213
15	136750001	136850000	0.193195
10	60850001	60950000	0.193177
13	158800001	158900000	0.193147
2	107460001	107560000	0.193115
1	73260001	73360000	0.193114
1	36530001	36630000	0.193112
5	87110001	87210000	0.193045
16	31510001	31610000	0.193008
2	9530001	9630000	0.192999
14	48070001	48170000	0.192917
16	26030001	26130000	0.192907
16	26520001	26620000	0.192898
7	111320001	111420000	0.192869
1	67260001	67360000	0.192829
15	69690001	69790000	0.192816
7	111270001	111370000	0.192806
13	50560001	50660000	0.192792
5	82690001	82790000	0.192722
1	271050001	271150000	0.192719
8	2640001	2740000	0.192682
4	127320001	127420000	0.192672
14	124840001	124940000	0.192639
14	51170001	51270000	0.192627
18	37610001	37710000	0.192619
16	26830001	26930000	0.192617
1	39890001	39990000	0.192603
6	163730001	163830000	0.192596
2	118040001	118140000	0.192567
8	5060001	5160000	0.192511
14	53570001	53670000	0.192486
4	127980001	128080000	0.192458
10	12430001	12530000	0.192439
13	190960001	191060000	0.19243
8	6290001	6390000	0.192371
8	420001	520000	0.192332
8	3730001	3830000	0.192329
2	9540001	9640000	0.192326
8	410001	510000	0.192317
7	104540001	104640000	0.19231
8	5850001	5950000	0.192299
6	158850001	158950000	0.19221
13	201800001	201900000	0.192187
1	65830001	65930000	0.192178
15	77540001	77640000	0.192175
1	73370001	73470000	0.192169
14	53600001	53700000	0.192165
1	44870001	44970000	0.192134
16	56200001	56300000	0.19213
6	158970001	159070000	0.192105
13	201810001	201910000	0.192092
2	106960001	107060000	0.192089
17	6430001	6530000	0.192074
1	40580001	40680000	0.192073
8	1820001	1920000	0.192056
18	37580001	37680000	0.192045
8	2840001	2940000	0.192022
13	190970001	191070000	0.19201
1	40570001	40670000	0.192
16	25840001	25940000	0.191984
15	138350001	138450000	0.19197
1	271340001	271440000	0.191953
10	60820001	60920000	0.191947
13	190950001	191050000	0.19192
1	40010001	40110000	0.191911
6	161290001	161390000	0.191907
6	163770001	163870000	0.191885
2	108320001	108420000	0.191846
16	19030001	19130000	0.191832
1	271060001	271160000	0.191829
15	76920001	77020000	0.19182
2	126480001	126580000	0.191767
1	39850001	39950000	0.191706
18	37620001	37720000	0.191687
1	73410001	73510000	0.191679
1	271070001	271170000	0.191658
1	39930001	40030000	0.191639
16	19290001	19390000	0.191629
8	9360001	9460000	0.191628
8	64140001	64240000	0.191622
16	27130001	27230000	0.191618
6	154270001	154370000	0.191551
14	51150001	51250000	0.191547
4	127040001	127140000	0.19151
1	37720001	37820000	0.191349
14	53590001	53690000	0.191336
16	19120001	19220000	0.191302
8	630001	730000	0.191292
4	128160001	128260000	0.191272
17	6280001	6380000	0.191254
6	158710001	158810000	0.191243
16	32890001	32990000	0.191242
1	73380001	73480000	0.191224
14	62520001	62620000	0.191214
16	19130001	19230000	0.191166
2	4560001	4660000	0.19106
1	38970001	39070000	0.19105
1	39880001	39980000	0.19103
4	127310001	127410000	0.191014
2	4570001	4670000	0.190951
1	44830001	44930000	0.190938
2	27140001	27240000	0.190929
16	19010001	19110000	0.190905
1	39270001	39370000	0.190873
1	43580001	43680000	0.190869
3	84600001	84700000	0.190843
1	37040001	37140000	0.190827
8	5890001	5990000	0.190814
4	128300001	128400000	0.190792
14	124830001	124930000	0.190764
1	38120001	38220000	0.190749
2	4670001	4770000	0.190691
1	65870001	65970000	0.190675
1	74940001	75040000	0.190653
1	44890001	44990000	0.190614
1	44850001	44950000	0.190609
4	128260001	128360000	0.190603
8	3660001	3760000	0.190595
17	6300001	6400000	0.190534
7	111260001	111360000	0.190492
18	37870001	37970000	0.190476
13	197920001	198020000	0.19045
6	158840001	158940000	0.190436
8	460001	560000	0.190426
6	149220001	149320000	0.190405
8	64520001	64620000	0.190382
15	138280001	138380000	0.190355
10	61010001	61110000	0.190342
16	33320001	33420000	0.19031
15	4000001	4100000	0.190295
10	61800001	61900000	0.190292
16	19110001	19210000	0.19029
1	42710001	42810000	0.19025
8	5690001	5790000	0.190226
13	200830001	200930000	0.190225
13	200770001	200870000	0.190106
10	61810001	61910000	0.190071
1	44950001	45050000	0.190019
8	64100001	64200000	0.189992
14	53580001	53680000	0.189939
6	158900001	159000000	0.189937
1	42770001	42870000	0.189937
1	40000001	40100000	0.189916
1	45070001	45170000	0.189873
4	128290001	128390000	0.18987
1	39280001	39380000	0.189833
6	158760001	158860000	0.189822
14	124870001	124970000	0.189765
1	40590001	40690000	0.189762
13	197980001	198080000	0.189728
8	2270001	2370000	0.189708
13	200820001	200920000	0.189701
1	44240001	44340000	0.189696
4	127340001	127440000	0.189672
8	9340001	9440000	0.189669
10	13070001	13170000	0.189639
4	127330001	127430000	0.189637
6	158750001	158850000	0.189605
16	19270001	19370000	0.189596
6	161210001	161310000	0.189566
4	128340001	128440000	0.189487
1	40600001	40700000	0.189453
13	158790001	158890000	0.189449
2	126470001	126570000	0.189445
14	53610001	53710000	0.189431
8	440001	540000	0.189424
8	400001	500000	0.189396
8	5970001	6070000	0.189393
15	76940001	77040000	0.189369
8	1830001	1930000	0.189363
13	198240001	198340000	0.189356
8	1850001	1950000	0.189354
1	39920001	40020000	0.189345
1	65880001	65980000	0.18931
14	124850001	124950000	0.189305
8	9350001	9450000	0.18929
7	31170001	31270000	0.189271
12	13510001	13610000	0.189253
2	107430001	107530000	0.18925
4	128150001	128250000	0.189234
5	85590001	85690000	0.189217
18	38450001	38550000	0.189213
5	85300001	85400000	0.189201
14	45270001	45370000	0.189191
8	64090001	64190000	0.18917
15	4060001	4160000	0.189156
18	38420001	38520000	0.189155
10	52020001	52120000	0.189099
2	4630001	4730000	0.189059
8	5820001	5920000	0.189021
4	78970001	79070000	0.189
1	270060001	270160000	0.188997
1	37110001	37210000	0.188981
2	4620001	4720000	0.18896
1	74930001	75030000	0.188953
9	134920001	135020000	0.188908
4	128330001	128430000	0.188901
8	430001	530000	0.188869
4	128280001	128380000	0.188809
1	271010001	271110000	0.188809
10	61420001	61520000	0.188757
7	104600001	104700000	0.188756
15	24300001	24400000	0.188728
1	66830001	66930000	0.188676
16	33330001	33430000	0.188636
10	62180001	62280000	0.18861
2	9430001	9530000	0.188605
15	136800001	136900000	0.188593
8	390001	490000	0.188591
16	25910001	26010000	0.18859
6	161280001	161380000	0.188585
15	4050001	4150000	0.188548
8	64530001	64630000	0.188539
1	67280001	67380000	0.18851
14	124860001	124960000	0.18848
1	44820001	44920000	0.18846
16	24130001	24230000	0.188434
16	19320001	19420000	0.188377
1	72680001	72780000	0.188376
1	40560001	40660000	0.188294
10	12390001	12490000	0.188265
1	73390001	73490000	0.188256
16	24220001	24320000	0.188223
5	84290001	84390000	0.188202
1	76440001	76540000	0.188199
1	39910001	40010000	0.188183
1	269700001	269800000	0.188177
1	39750001	39850000	0.188174
8	1840001	1940000	0.188169
[truncated: 267 more rows]
