# Supplementary material for: Detection and Analysis of Genes Affecting the Number of Thoracic Vertebrae in Licha Black Pigs
Source: Genes (Basel). 2024 Apr 10;15(4):477. doi: 10.3390/genes15040477 (PMC11050242; doi:10.3390/genes15040477)
Supplement: Supplementary file 1 [file genes-15-00477-s001.zip › Table S3.xlsx]

## Sheet: Table S3
Table S3. Genes overlapping with selection signal regions
Chr	Bin Start (bp)	Bin Eed (bp)	Gene name	Gene Start (bp)	Gene End (bp)
1	38460001	38560000	NKAIN2	38014252	39040215
1	38900001	39000000	LOC106508857	38967784	38983252
1	36600001	36700000	CENPW	36405693	36695989
1	36600001	36700000	LOC106508854	36695954	36725536
1	38270001	38370000	LOC102165447	38170350	38278975
1	45370001	45470000	EYS	45306446	46649722
1	270020001	270120000	FNBP1	270042367	270180212
1	270020001	270120000	USP20	269995532	270037499
1	73320001	73420000	PDSS2	73234950	73510533
1	71720001	71820000	PREP	71496299	72027308
1	66880001	66980000	LOC100515111	66896988	66971133
1	73470001	73570000	LOC102159561	73510556	73539717
1	73470001	73570000	LOC110260430	73511931	73550557
1	73470001	73570000	SOBP	73549778	73722689
1	39340001	39440000	LOC110260190	39300049	39356285
1	39340001	39440000	TRDN	39180544	39567245
1	66850001	66950000	MCHR2	66837664	66856947
1	65780001	65880000	FBXL4	65872119	65936442
1	65780001	65880000	POU3F2	65835375	65842872
1	42740001	42840000	MAN1A1	42729722	42896290
1	74900001	75000000	ARMC2	74923824	75081742
1	45090001	45190000	LOC102161201	45106872	45128389
1	45090001	45190000	LOC106508867	45092968	45104543
1	45090001	45190000	PTP4A1	45169913	45180293
1	76410001	76510000	DDO	76391112	76417147
1	76410001	76510000	LOC110260565	76478162	76599130
1	76410001	76510000	SLC22A16	76423386	76468267
1	63610001	63710000	FHL5	63705864	63754079
1	63610001	63710000	LOC110260380	63603720	63638506
1	63610001	63710000	UFL1	63638589	63698931
1	39830001	39930000	FABP7	39872198	39876272
1	39830001	39930000	PKIB	39913753	40022971
1	39830001	39930000	SMPDL3A	39848641	39869184
1	37730001	37830000	RNF217	37784359	37912122
1	37730001	37830000	TPD52L1	37667476	37761670
1	37090001	37190000	NCOA7	37043803	37194713
1	72700001	72800000	CRYBG1	72552858	72763553
1	72700001	72800000	RTN4IP1	72763453	72816450
1	44230001	44330000	DCBLD1	44301108	44373712
1	44230001	44330000	GOPC	44239364	44285886
1	44230001	44330000	LOC100520342	44204855	44230097
1	74960001	75060000	LOC110260564	75033094	75035042
1	74960001	75060000	SESN1	75056731	75170374
1	37100001	37200000	LOC110260188	37199436	37203560
1	72720001	72820000	QRSL1	72815601	72846871
1	39940001	40040000	LOC102157594	40022800	40089690
1	72750001	72850000	LOC110260421	72847270	72875393
1	269990001	270090000	C1H9orf78	269986386	269995394
1	271040001	271140000	AIF1L	271075376	271099984
1	271040001	271140000	LAMC3	271004423	271071223
1	271040001	271140000	LOC106509275	271034753	271048118
1	271040001	271140000	NUP214	271103838	271210292
1	76360001	76460000	METTL24	76243969	76367789
1	67240001	67340000	ASCC3	67331939	67657080
1	67240001	67340000	SIM1	67213685	67294455
1	269980001	270080000	TOR1A	269975919	269985478
1	44940001	45040000	KPNA5	44900495	44941219
1	44940001	45040000	RSPH4A	44964433	45004925
1	44940001	45040000	ZUFSP	44939914	45013764
1	45080001	45180000	LOC102160776	45063293	45084132
1	44880001	44980000	FAM162B	44889582	44897184
1	44880001	44980000	LOC110260274	44844374	44889583
1	43590001	43690000	SLC35F1	43653453	44057851
1	44860001	44960000	GPRC6A	44852731	44875518
1	71990001	72090000	LOC110260407	72063705	72083070
1	71990001	72090000	LOC110260408	72085766	72134790
1	40580001	40680000	LOC102158650	40659251	40685914
1	40580001	40680000	LOC110260218	40624297	40639358
1	271340001	271440000	POMT1	271432196	271448584
1	271340001	271440000	PRRC2B	271336780	271430936
1	40010001	40110000	SERINC1	40099323	40141552
1	37110001	37210000	TRNAE-CUC	37203658	37203729
1	44820001	44920000	RFX6	44765451	44826884
1	269700001	269800000	LOC106508501	269706269	269711224
1	269700001	269800000	LOC110256396	269782665	269792383
1	269700001	269800000	LOC110256398	269765775	269785075
1	39750001	39850000	CLVS2	39680741	39755398
1	269760001	269860000	ASB6	269828978	269834283
1	269760001	269860000	C1H9orf50	269808945	269824645
1	269760001	269860000	NTMT1	269819774	269828832
1	269760001	269860000	PRRX2	269853134	269902808
1	37120001	37220000	HEY2	37219887	37231321
1	41470001	41570000	LOC106507559	41480764	41775481
1	269950001	270050000	TOR1B	269966919	269973702
1	270070001	270170000	LOC110256407	270161038	270163434
1	63380001	63480000	LOC106508899	63294922	63402741
2	3720001	3820000	LOC106509289	3782452	3790504
2	3720001	3820000	LOC106509291	3811039	3819585
2	3720001	3820000	LOC110259708	3795610	3798135
2	107640001	107740000	LOC106509513	107555550	107757563
2	108170001	108270000	LOC102164448	108198131	108226598
2	108170001	108270000	PAM	108255923	108536192
2	9490001	9590000	BEST1	9538082	9550975
2	9490001	9590000	FTH1	9535051	9537979
2	9490001	9590000	RAB3IL1	9577334	9599988
2	117970001	118070000	YTHDC2	118003402	118092176
2	107770001	107870000	SLCO4C1	107815058	107887399
2	107800001	107900000	LOC110255325	107886196	107887844
2	9510001	9610000	FADS3	9607627	9627352
2	9440001	9540000	INCENP	9411942	9445825
2	4690001	4790000	C2H11orf24	4682204	4692016
2	4690001	4790000	CHKA	4788508	4846667
2	4690001	4790000	KMT5B	4710510	4768237
2	4690001	4790000	LOC102162815	4703859	4710320
2	126490001	126590000	LOC102158973	126548161	126563573
2	126490001	126590000	LOC110259457	126533608	126547550
2	126490001	126590000	PPIC	126531356	126547775
2	126490001	126590000	SNX24	126348280	126507867
2	27160001	27260000	C2H11orf91	27212137	27215545
2	27160001	27260000	CD59	27186587	27207303
2	27160001	27260000	FBXO3	27146407	27183496
2	27160001	27260000	KIAA1549L	27237646	27366841
2	27160001	27260000	LOC106509385	27198910	27218248
2	4610001	4710000	LOC100738812	4641998	4649928
2	4610001	4710000	LRP5	4533721	4653997
2	9530001	9630000	LOC110259247	9620614	9626043
2	9540001	9640000	FADS2	9633941	9666666
2	9540001	9640000	LOC106509334	9638488	9645166
3	84600001	84700000	LOC110260099	84425138	84633058
3	79510001	79610000	LOC106508312	79468612	79608423
3	79510001	79610000	LOC110260002	79597029	79602688
4	127620001	127720000	PKN2	127579097	127709982
4	127660001	127760000	LOC110260442	127742601	127760749
4	127510001	127610000	GTF2B	127522802	127559605
4	127500001	127600000	KYAT3	127451475	127507766
4	127120001	127220000	LOC100523310	127177337	127201984
4	127120001	127220000	LOC106510239	127217031	127224688
4	127120001	127220000	LRRC8B	127067794	127136616
4	127440001	127540000	GBP1	127425699	127442132
4	127140001	127240000	LOC102161784	127222665	127261718
4	127070001	127170000	LRRC8C	126957099	127079042
4	127720001	127820000	LOC110260443	127812542	127818153
4	127200001	127300000	LOC100523492	127289938	127303065
4	127200001	127300000	LOC100523668	127290026	127345677
4	128220001	128320000	LOC110260444	128298415	128302426
4	127270001	127370000	LOC100155195	127356794	127376858
4	127400001	127500000	GBP2	127387222	127408729
4	128380001	128480000	LOC110260445	128478294	128485024
4	127050001	127150000	LOC102161056	127037316	127049681
4	78980001	79080000	SNTG1	78527486	78982116
5	85790001	85890000	LOC102160458	85472011	86041585
5	87020001	87120000	CFAP54	86792443	87102621
5	85260001	85360000	IKBIP	85258455	85278235
5	85260001	85360000	SLC25A3	85284405	85292336
5	85260001	85360000	TMPO	85317648	85346528
5	85260001	85360000	TRNAD-GUC	85358167	85358238
5	85260001	85360000	TRNAW-CCA	85355871	85355942
5	87030001	87130000	LOC102162163	87122584	87175011
5	85250001	85350000	APAF1	85166616	85258751
5	82720001	82820000	ARL1	82795741	82812153
5	82720001	82820000	SPIC	82724322	82793527
5	82720001	82820000	UTP20	82810700	82913176
5	86120001	86220000	LOC100514051	86094295	86240246
5	86120001	86220000	MIR135-2	86141185	86141284
5	84300001	84400000	ANKS1B	84080505	85148742
5	84300001	84400000	FAM71C	84369748	84371222
5	85310001	85410000	LOC110260789	85391834	85414276
5	87110001	87210000	CDK17	87180132	87282391
5	82650001	82750000	MYBPC1	82557975	82651237
5	101550001	101650000	PPP1R12A	101490282	101639456
6	155570001	155670000	C6H1orf168	155566996	155684814
6	155530001	155630000	C8A	155464855	155530473
6	154330001	154430000	DAB1	154156595	155374403
6	155590001	155690000	PRKAA2	155683392	155754283
6	161360001	161460000	FAF1	161173915	161603731
6	158270001	158370000	HSPB11	158338584	158397121
6	158270001	158370000	LDLRAD1	158292303	158304202
6	158270001	158370000	LRRC42	158316225	158338302
6	158270001	158370000	TMEM59	158261936	158290465
6	158280001	158380000	DIO1	158376744	158392745
6	158280001	158380000	TRNAK-UUU	158379980	158380051
6	158260001	158360000	TCEANC2	158218839	158261832
6	163740001	163840000	TRABD2B	163624078	163836829
6	158300001	158400000	YIPF1	158400008	158445516
6	158810001	158910000	LRP8	158905464	158984743
6	158780001	158880000	DMRTB1	158794954	158803931
6	158780001	158880000	LOC106510720	158772853	158797261
6	158730001	158830000	GLIS1	158672737	158763171
6	158890001	158990000	MAGOH	158988172	158998987
6	149210001	149310000	LOC110261216	149282137	149296276
6	158970001	159070000	C6H1orf123	159002581	159018247
6	158970001	159070000	CPT2	159038129	159061327
6	158970001	159070000	LOC102163153	159015184	159020426
6	163770001	163870000	LOC106507664	163868209	163873748
7	75590001	75690000	LOC100736765	75677666	75704486
7	75590001	75690000	MIR208B	75667786	75667865
7	75590001	75690000	MYH7	75650841	75672908
7	75590001	75690000	NGDN	75621334	75629447
7	31110001	31210000	DEF6	31191788	31216436
7	31110001	31210000	SCUBE3	31113596	31153095
7	31110001	31210000	TCP11	31007460	31161082
7	31110001	31210000	ZNF76	31161130	31192321
7	31130001	31230000	PPARD	31222533	31295221
7	75580001	75680000	ZFHX2	75554876	75586782
7	111310001	111410000	FOXN3	111036492	111454106
7	111280001	111380000	LOC106504530	111276090	111283389
7	111320001	111420000	LOC106504536	111414327	111453515
7	16960001	17060000	LOC100512907	16946458	17354912
8	6040001	6140000	LOC110262054	6035713	6039644
8	6040001	6140000	LYAR	6081332	6099861
8	6040001	6140000	OTOP1	6127837	6164421
8	6040001	6140000	TMEM128	6114992	6125139
8	6040001	6140000	ZBTB49	6050952	6081304
8	6090001	6190000	DRD5	6180221	6182575
8	6120001	6220000	SLC2A9	6211143	6367530
8	4100001	4200000	LOC100621287	4120784	4123079
8	4100001	4200000	LOC100621428	4106321	4109220
8	4100001	4200000	MAN2B2	4123151	4181196
8	4160001	4260000	PPP2R2C	4218228	4352043
8	6020001	6120000	LOC100621607	6000054	6023379
8	4080001	4180000	BLOC1S4	4093619	4095790
8	560001	660000	MAEA	543281	568437
8	560001	660000	NKX1-1	608327	611859
8	560001	660000	UVSSA	573299	602617
8	530001	630000	LOC110262038	527489	536053
8	5730001	5830000	LOC110262052	5797106	5808659
8	250001	350000	DGKQ	313325	325089
8	250001	350000	GAK	240818	296989
8	250001	350000	IDUA	334604	351970
8	250001	350000	LOC102158901	328816	331790
8	250001	350000	LOC110262028	325226	326833
8	250001	350000	SLC26A1	335420	345955
8	250001	350000	TMEM175	295693	313974
8	5880001	5980000	STX18	5883653	6000944
8	260001	360000	LOC110262031	356892	366157
8	230001	330000	CPLX1	197876	231721
8	230001	330000	LOC110262027	232009	235795
8	1430001	1530000	FAM193A	1388442	1523935
8	5010001	5110000	EVC2	4893480	5023655
8	5010001	5110000	STK32B	5056816	5418326
8	1470001	1570000	TNIP2	1530534	1554677
8	3700001	3800000	GRPEL1	3797310	3813725
8	3700001	3800000	LOC102168087	3756020	3760419
8	3700001	3800000	LOC110262050	3795605	3797229
8	3700001	3800000	LOC110262051	3770573	3776850
8	3700001	3800000	SORCS2	3207087	3715002
8	1810001	1910000	HTT	1809768	1934002
8	4030001	4130000	KIAA0232	3943029	4031395
8	3720001	3820000	TADA2B	3815056	3828113
8	270001	370000	FGFRL1	365367	378384
8	490001	590000	CTBP1	475164	496510
8	2650001	2750000	ACOX3	2716913	2756221
8	2650001	2750000	TRMT44	2679808	2708410
8	6000001	6100000	LOC110262053	6001416	6004405
8	2290001	2390000	ADRA2C	2320125	2322162
8	2290001	2390000	LOC106504574	2312273	2319432
8	2290001	2390000	LOC110262046	2282378	2296492
8	2280001	2380000	LOC110262045	2273304	2281511
8	1860001	1960000	MSANTD1	1934960	1944754
8	2630001	2730000	CPZ	2620765	2642524
8	190001	290000	PCGF3	140435	189796
8	470001	570000	LOC110262036	470614	475453
8	470001	570000	LOC110262037	453670	473069
8	420001	520000	LOC110262034	416085	441904
8	420001	520000	SPON2	447176	450829
8	3730001	3830000	CCDC96	3828389	3831310
8	410001	510000	RNF212	393707	413952
8	2840001	2940000	SH3TC1	2846004	2884174
8	9360001	9460000	LOC110262057	9254519	9503391
8	2270001	2370000	LOC110262044	2267239	2272362
8	1490001	1590000	SH3BP2	1583169	1619038
8	1380001	1480000	LOC102159054	1379977	1387781
8	1380001	1480000	RNF4	1353532	1380637
8	980001	1080000	C8H4orf48	1055115	1058203
8	980001	1080000	NAT8L	1063917	1072191
8	980001	1080000	NELFA	1018443	1039091
8	980001	1080000	NSD2	938832	1018032
8	980001	1080000	POLN	1073337	1198538
8	2850001	2950000	ABLIM2	2948948	3054974
8	750001	850000	FAM53A	777081	796383
8	750001	850000	LOC110262042	836162	857457
8	750001	850000	SLBP	802940	818161
8	750001	850000	TACC3	825433	835425
8	750001	850000	TMEM129	819762	826233
8	3740001	3840000	TBC1D14	3833314	3918783
8	6350001	6450000	WDR1	6413338	6452383
9	134840001	134940000	CD34	134912793	134937763
9	134840001	134940000	LOC102160111	134814789	134859417
9	134840001	134940000	LOC102160321	134859508	134868754
9	134780001	134880000	PLXNA2	134584760	134800471
9	134860001	134960000	LOC102160414	134953163	134955229
9	134860001	134960000	LOC110255544	134953970	134982929
9	134890001	134990000	LOC106507884	134989588	134995794
9	49450001	49550000	LOC102164776	49182097	49523657
9	134920001	135020000	MIR29B-2	135019079	135019162
9	134920001	135020000	MIR29C	135019638	135019725
9	30260001	30360000	CNTN5	30259603	31469860
9	30260001	30360000	LOC110262221	30148331	30259933
10	60540001	60640000	CELF2	60504925	60867631
10	61220001	61320000	LOC110255590	61181887	61552219
10	13120001	13220000	DNAH14	13048002	13389497
10	60310001	60410000	LOC106505197	60399680	60403144
10	60310001	60410000	USP6NL	60193505	60398399
10	61960001	62060000	LOC110255605	61907283	61970316
10	61400001	61500000	LOC110255591	61496800	61499623
10	12410001	12510000	FH	12404143	12431843
10	12410001	12510000	KMO	12442877	12489417
10	12410001	12510000	LOC100627222	12497216	12529040
10	12410001	12510000	LOC110255637	12431950	12439406
10	12410001	12510000	LOC110255638	12433615	12446988
10	52000001	52100000	ARMC3	51959571	52050071
10	52000001	52100000	LOC106505172	52095643	52103112
10	12430001	12530000	DEGS1	12529021	12568447
12	14180001	14280000	BPTF	14112943	14254810
12	14180001	14280000	C12H17orf58	14259203	14261679
12	14180001	14280000	LOC110256159	14261298	14266816
12	14190001	14290000	KPNA2	14283092	14296749
12	14190001	14290000	TRNAR-CCG	14282797	14282869
12	13500001	13600000	HELZ	13488551	13654979
12	28310001	28410000	CA10	27979321	28619022
13	199280001	199380000	LOC106505853	199291322	199295946
13	199280001	199380000	LOC110256478	199368949	199381025
13	198830001	198930000	LOC106505851	198818574	198872015
13	198650001	198750000	LOC106508030	198651814	198659611
13	198630001	198730000	RUNX1	198371835	198635648
13	50480001	50580000	ARL6IP5	50509777	50538004
13	50480001	50580000	LMOD3	50541407	50554346
13	50480001	50580000	LOC110256266	50555811	50590408
13	50480001	50580000	UBA3	50479264	50504901
13	50470001	50570000	TMF1	50442017	50477363
13	199770001	199870000	CBR3	199830690	199840444
13	199770001	199870000	DOPEY2	199848022	199982484
13	50510001	50610000	FRMD4B	50602910	50980236
13	199680001	199780000	LOC110256483	199713741	199719535
13	199660001	199760000	LOC110256481	199665279	199673271
13	199570001	199670000	CBR1	199617406	199622407
13	199570001	199670000	LOC100622246	199600768	199606618
13	199570001	199670000	LOC110256480	199653760	199659199
13	199570001	199670000	SETD4	199564048	199589924
13	199910001	200010000	MORC3	199996944	200039411
13	199950001	200050000	CHAF1B	200048096	200074902
13	198290001	198390000	CLIC6	198250702	198303830
13	198040001	198140000	KCNE1	198051281	198059444
13	198040001	198140000	LOC106508034	198131086	198135180
13	198040001	198140000	RCAN1	198106256	198205727
13	197790001	197890000	LOC106508033	197790746	197795576
13	197690001	197790000	MRPS6	197687906	197756773
13	197690001	197790000	SLC5A3	197688632	197723323
13	198030001	198130000	LOC110256476	198026908	198031287
13	199980001	200080000	LOC106505859	200077275	200098938
13	50430001	50530000	EOGT	50396625	50436218
13	201060001	201160000	DYRK1A	201008506	201159946
13	198010001	198110000	C13H21orf140	198006958	198010011
13	190910001	191010000	LOC110256470	190930228	190936760
13	197880001	197980000	KCNE2	197979749	197980974
13	200080001	200180000	CLDN14	200121796	200201712
13	200800001	200900000	DSCR3	200869161	200927004
13	200800001	200900000	TTC3	200695624	200821920
13	201190001	201290000	KCNJ6	201231803	201525943
13	201190001	201290000	LOC110256281	201206991	201213613
13	21330001	21430000	STAC	21429570	21548784
13	197890001	197990000	SMIM11A	197985268	197998289
13	38010001	38110000	ERC2	37388513	38367512
13	158800001	158900000	CMSS1	158798780	159192153
13	158800001	158900000	FILIP1L	158889362	159187491
13	201800001	201900000	KCNJ15	201894036	201941449
13	201800001	201900000	LOC110256488	201829949	201834192
13	190060001	190160000	CYYR1	189957606	190066660
13	194710001	194810000	TIAM1	194774495	195235750
13	158780001	158880000	LOC100524713	158767127	158789384
13	200110001	200210000	LOC110256439	200203904	200205938
13	190050001	190150000	LOC102161036	189984928	190052000
14	49210001	49310000	BCR	49208662	49322109
14	49530001	49630000	GGT1	49618737	49638054
14	49530001	49630000	GUCD1	49572031	49585051
14	49530001	49630000	LRRC75B	49609111	49615312
14	49530001	49630000	SNRPD3	49585177	49598015
14	49530001	49630000	UPB1	49533208	49561518
14	49550001	49650000	GGT5	49638184	49663007
14	49200001	49300000	RAB36	49186282	49202334
14	49580001	49680000	LOC100520275	49661621	49671796
14	49580001	49680000	SUSD2	49671856	49683889
14	49270001	49370000	SPECC1L	49332937	49463965
14	49590001	49690000	CABIN1	49686196	49787723
14	49180001	49280000	RSPH14	49123934	49186157
14	49470001	49570000	ADORA2A	49467186	49485845
14	48980001	49080000	LOC100152327	48800248	49001525
14	48980001	49080000	LOC102158332	48760057	49007759
14	48980001	49080000	LOC102159834	49050154	49121392
14	48980001	49080000	LOC110256698	49035529	49045132
14	48980001	49080000	LOC110256714	48975111	48982367
14	48980001	49080000	LOC110256717	49008872	49010876
14	47670001	47770000	MORC2	47755264	47800432
14	47670001	47770000	OSBP2	47558088	47737994
14	48960001	49060000	LOC110256715	48958806	48962735
14	47810001	47910000	LOC100525309	47799778	47809893
14	47810001	47910000	SELENOM	47902862	47905350
14	47810001	47910000	SMTN	47879317	47902700
14	47820001	47920000	INPP5J	47912921	47922632
14	47830001	47930000	PLA2G3	47923005	47928762
14	48950001	49050000	LOC100623670	48948968	48950309
14	48950001	49050000	LOC110256716	48957354	48958413
14	47850001	47950000	RNF185	47946370	47979702
14	49040001	49140000	GNAZ	49132012	49174114
14	48930001	49030000	LOC100623458	48937632	48938563
14	47890001	47990000	LIMK2	47983984	48039631
14	47280001	47380000	CCDC157	47335500	47351171
14	47280001	47380000	RNF215	47351296	47357191
14	47280001	47380000	SEC14L2	47369663	47391335
14	47280001	47380000	SF3A1	47312460	47335448
14	47280001	47380000	TBC1D10A	47269087	47301540
14	48900001	49000000	PRAME	48901097	48906855
14	47220001	47320000	CASTOR1	47261905	47266729
14	47220001	47320000	LIF	47221540	47239513
14	47220001	47320000	LOC110256683	47245575	47250077
14	47220001	47320000	OSM	47242767	47246836
14	47190001	47290000	LOC106505966	47194282	47196424
14	46620001	46720000	NF2	46653869	46726421
14	46620001	46720000	NIPSNAP1	46624368	46641453
14	46620001	46720000	THOC5	46578973	46624237
14	48000001	48100000	LOC110256708	48076841	48080302
14	48000001	48100000	LOC110256709	48058632	48076504
14	48000001	48100000	PATZ1	48075345	48093385
14	48000001	48100000	PIK3IP1	48040848	48051660
14	47310001	47410000	LOC100156470	47406935	47424502
14	47310001	47410000	MTFP1	47392578	47396115
14	46970001	47070000	LOC106505968	47003460	47072639
14	46970001	47070000	MTMR3	46874977	47022581
14	46650001	46750000	CABP7	46747654	46759312
14	46660001	46760000	ZMAT5	46758436	46783055
14	47530001	47630000	C14H5orf52	47544384	47550248
14	47530001	47630000	DUSP18	47534152	47550953
14	47530001	47630000	SLC35E4	47518602	47550157
14	47490001	47590000	PES1	47478378	47495983
14	47490001	47590000	TCN2	47496245	47515966
14	48880001	48980000	LOC110256677	48882955	48888138
14	47450001	47550000	GAL3ST1	47455089	47476459
14	46840001	46940000	ASCC2	46797307	46842479
14	48870001	48970000	LOC100152690	48862818	48877236
14	48610001	48710000	SLC5A1	48566400	48704145
14	48610001	48710000	SLC5A4	48708047	48741440
14	46690001	46790000	UQCR10	46783340	46786140
14	45190001	45290000	LOC110256863	45250177	45339387
14	45190001	45290000	PITPNB	45185705	45250089
14	54120001	54220000	RYR2	53652140	54406691
14	48030001	48130000	DRG1	48126807	48153103
14	51740001	51840000	CHRM3	51818625	52363662
14	51740001	51840000	LOC110256663	51741025	51807801
14	48420001	48520000	DEPDC5	48421788	48523530
14	51720001	51820000	LOC110256816	51717695	51720365
14	51720001	51820000	LOC110256817	51723894	51727033
14	51720001	51820000	LOC110256818	51727369	51728707
14	48840001	48940000	LOC102167466	48828678	48840546
14	48460001	48560000	YWHAH	48544031	48556496
14	48410001	48510000	PRR14L	48351970	48418241
14	45220001	45320000	TTC28	45317793	45925026
14	54700001	54800000	ACTN2	54670727	54742717
14	48060001	48160000	EIF4ENIF1	48156835	48204701
14	53550001	53650000	LOC110256642	53592595	53652908
14	53550001	53650000	ZP4	53577138	53584544
14	46570001	46670000	LOC106505961	46564234	46571033
14	48340001	48440000	PISD	48303459	48341820
14	46560001	46660000	LOC106505960	46548408	46559751
14	46560001	46660000	NEFH	46559698	46568686
14	51140001	51240000	CDC45	51133111	51158604
14	51140001	51240000	CLDN5	51161490	51162382
14	46220001	46320000	C14H22orf31	46242376	46254129
14	46220001	46320000	KREMEN1	46254248	46323355
14	46220001	46320000	ZNRF3	46092000	46241327
14	51130001	51230000	UFD1	51113858	51132820
14	51160001	51260000	44809	51252815	51260851
14	54650001	54750000	MTR	54546978	54652780
14	124840001	124940000	ABLIM1	124759811	125108722
14	51170001	51270000	GP1BB	51261097	51261903
14	62520001	62620000	LOC110256649	62552003	62557657
14	62520001	62620000	LOC110256651	62125866	62525688
14	62520001	62620000	PHYHIPL	62525915	62630383
14	55990001	56090000	ARID4B	55924333	56082209
14	55990001	56090000	RBM34	56087685	56108141
14	62530001	62630000	FAM13C	62622895	62754404
14	15300001	15400000	ADAM29	15302879	15307649
14	15300001	15400000	GLRA3	15120091	15603509
14	51200001	51300000	TBX1	51289376	51297110
15	138560001	138660000	HDAC4	138378237	138657266
15	69660001	69760000	LOC110257122	69701884	69721924
15	3990001	4090000	MBD5	3649859	4096459
15	77630001	77730000	CYBRD1	77649124	77695141
15	77630001	77730000	LOC106506279	77699729	77722010
15	136760001	136860000	COPS8	136828222	136838058
15	136760001	136860000	LOC106506426	136853803	136857246
15	54200001	54300000	PPP2CB	54295786	54325220
15	54200001	54300000	TEX15	54210139	54277609
15	139520001	139620000	ANKMY1	139485294	139531861
15	139520001	139620000	CAPN10	139557643	139568764
15	139520001	139620000	DUSP28	139536828	139539448
15	139520001	139620000	GPR35	139571093	139591638
15	139520001	139620000	KIF1A	139610624	139694841
15	139520001	139620000	LOC100627387	139531952	139534113
15	139520001	139620000	LOC110257044	139600775	139606712
15	139520001	139620000	RNPEPL1	139542193	139551257
15	4030001	4130000	ORC4	4096539	4176332
15	77540001	77640000	DCAF17	77564629	77603913
15	77540001	77640000	METTL8	77477229	77564492
15	76920001	77020000	ERICH2	76939796	76972605
15	76920001	77020000	GAD1	76991863	77034819
15	24310001	24410000	EN1	24402605	24408377
15	76900001	77000000	SP5	76900138	76905024
16	26660001	26760000	C16H5orf51	26681637	26703719
16	26660001	26760000	FBXO4	26707470	26751134
16	26660001	26760000	LOC106505880	26658795	26670460
16	26660001	26760000	OXCT1	26514497	26659739
16	24200001	24300000	RICTOR	24109934	24250019
16	24210001	24310000	LOC110257248	24306836	24311192
16	27000001	27100000	LOC106505886	27049724	27104569
16	31570001	31670000	LOC110257315	31669042	31732033
16	25790001	25890000	C7	25846860	25902707
16	25790001	25890000	CARD6	25803851	25817515
16	25790001	25890000	RPL37	25800883	25803526
16	25960001	26060000	C6	26023646	26089518
16	25960001	26060000	LOC110257294	25998785	26009914
16	25960001	26060000	MROH2B	25920647	25985074
16	25780001	25880000	PRKAA1	25745902	25783524
16	27080001	27180000	GHR	27126300	27422618
16	18940001	19040000	LOC102162488	18912542	19353650
16	18930001	19030000	NPR3	18841540	18929813
16	33310001	33410000	ARL15	33122591	33575548
16	32870001	32970000	NDUFS4	32874418	32985638
16	56200001	56300000	TENM2	55624273	59084150
17	22000001	22100000	ISM1	21948351	22037023
17	22000001	22100000	TASP1	21963369	22358444
17	8800001	8900000	LOC100517735	8795457	8841309
17	6420001	6520000	LOC110257446	6249049	6670697
18	37740001	37840000	EEPD1	37824450	37948855
18	37740001	37840000	KIAA0895	37714857	37793059
18	37710001	37810000	ANLN	37647952	37710939
18	37340001	37440000	AOAH	37416875	37599934
18	37300001	37400000	ELMO1	36755026	37336095
