# Supplementary material for: Detection and Analysis of Genes Affecting the Number of Thoracic Vertebrae in Licha Black Pigs
Source: Genes (Basel). 2024 Apr 10;15(4):477. doi: 10.3390/genes15040477 (PMC11050242; doi:10.3390/genes15040477)
Supplement: Supplementary file 1 [file genes-15-00477-s001.zip › Table S4.xlsx]

## Sheet: Table S4
Table S4. Gene ontology (GO) analysis of genes overlapping with selection signal regions (P-value<0.05)
Category	Term	Count	Genes	KOBAS P-value
Biological Process	GO:1904659 glucose transmembrane transport	4	SLC5A1, SLC5A4, SLC2A9, MRPS6	3.22141e-05
Biological Process	GO:0071712 ER-associated misfolded protein catabolic process	3	UFD1, RNF185, TOR1A	0.000540603
Biological Process	GO:0006956 complement activation	3	C8A, C7, C6	0.000540603
Biological Process	GO:0034612 response to tumor necrosis factor	3	YTHDC2, GGT1, GGT5	0.00173025
Biological Process	GO:0071880 adenylate cyclase-activating adrenergic receptor signaling pathway	3	DRD5, CHRM3, ADRA2C	0.00173025
Biological Process	GO:0060612 adipose tissue development	3	PPARD, SELENOM, LRP5	0.00201641
Biological Process	GO:0090630 activation of GTPase activity	5	TBC1D14, TIAM1, USP6NL, BCR, TBC1D10A	0.00204605
Biological Process	GO:0030036 actin cytoskeleton organization	6	LIMK2, SPECC1L, SMTN, NF2, ABLIM2, BCR	0.00295876
Biological Process	GO:0032007 negative regulation of TOR signaling	3	PRKAA2, PRKAA1, DEPDC5	0.0030449
Biological Process	GO:0006646 phosphatidylethanolamine biosynthetic process	2	PISD, CHKA	0.00328813
Biological Process	GO:0051726 regulation of cell cycle	5	NUP214, CTBP1, NF2, BCR, PES1	0.00429064
Biological Process	GO:0034773 histone H4-K20 trimethylation	2	KMT5B, ARID4B	0.00434717
Biological Process	GO:0006751 glutathione catabolic process	2	GGT1, GGT5	0.00434717
Biological Process	GO:0050890 cognition	3	SOBP, DOPEY2, CBR3	0.00484273
Biological Process	GO:0048511 rhythmic process	2	PRKAA2, PRKAA1	0.0055421
Biological Process	GO:0033135 regulation of peptidyl-serine phosphorylation	2	RICTOR, PRKAA1	0.0055421
Biological Process	GO:0000338 protein deneddylation	2	COPS8, TOR1A	0.0055421
Biological Process	GO:0043297 apical junction assembly	2	PKN2, WDR1	0.0055421
Biological Process	GO:0043666 regulation of phosphoprotein phosphatase activity	3	RCAN1, HTT, PPP2R2C	0.00593683
Biological Process	GO:0045944 positive regulation of transcription by RNA polymerase II	20	BPTF, NKX1-1, LIF, NCOA7, EN1, TBX1, ZNF76, RFX6, LRP5, SP5, TNIP2, SPIC, PPARD, RUNX1, OSM, FHL5, PATZ1, RNF4, HEY2, ARID4B	0.00603116
Biological Process	GO:0008217 regulation of blood pressure	3	NPR3, CD34, LRP5	0.00653472
Biological Process	GO:0006508 proteolysis	11	TASP1, RNPEPL1, CAPN10, CPZ, GGT1, PIK3IP1, GGT5, TRABD2B, ADAM29, PREP, APAF1	0.0067855
Biological Process	GO:0007289 spermatid nucleus differentiation	2	TMF1, GOPC	0.00686927
Biological Process	GO:0010737 protein kinase A signaling	2	MROH2B, TCP11	0.00686927
Biological Process	GO:0043200 response to amino acid	2	GLRA3, GPRC6A	0.00686927
Biological Process	GO:2000785 regulation of autophagosome assembly	2	MTMR3, TBC1D14	0.00686927
Biological Process	GO:0055114 oxidation-reduction process	13	DEGS1, KMO, CBR1, CBR3, CYBRD1, RTN4IP1, DDO, DIO1, SELENOM, CTBP1, FADS3, FTH1, PAM	0.0071109
Biological Process	GO:0006635 fatty acid beta-oxidation	3	ACOX3, PPARD, CPT2	0.00783466
Biological Process	GO:0060292 long-term synaptic depression	2	SORCS2, DRD5	0.00832514
Biological Process	GO:0050728 negative regulation of inflammatory response	4	ADORA2A, PPARD, AOAH, BCR	0.0091744
Biological Process	GO:0042149 cellular response to glucose starvation	3	MTMR3, PRKAA2, PRKAA1	0.00927639
Biological Process	GO:1903358 regulation of Golgi organization	2	STX18, USP6NL	0.0099062
Biological Process	GO:0006607 NLS-bearing protein import into nucleus	2	KPNA5, KPNA2	0.0099062
Biological Process	GO:0071380 cellular response to prostaglandin E stimulus	2	PRKAA2, PRKAA1	0.0099062
Biological Process	GO:0010508 positive regulation of autophagy	3	PRKAA2, PRKAA1, TMEM59	0.0100514
Biological Process	GO:0001963 synaptic transmission, dopaminergic	2	ADORA2A, DRD5	0.011609
Biological Process	GO:0042445 hormone metabolic process	2	DDO, SELENOM	0.011609
Biological Process	GO:0001975 response to amphetamine	2	ADORA2A, DRD5	0.011609
Biological Process	GO:0006886 intracellular protein transport	8	ARL1, SORCS2, DSCR3, YWHAH, TBC1D14, STX18, USP6NL, TBC1D10A	0.0116993
Biological Process	GO:1904262 negative regulation of TORC1 signaling	2	CASTOR1, SESN1	0.0134303
Biological Process	GO:0006914 autophagy	3	PRKAA2, PRKAA1, TMEM59	0.0144796
Biological Process	GO:0001675 acrosome assembly	2	TMF1, PLA2G3	0.0153667
Biological Process	GO:0007288 sperm axoneme assembly	2	ARMC2, PLA2G3	0.0153667
Biological Process	GO:0032259 methylation	3	MTR, METTL8, METTL24	0.0154775
Biological Process	GO:0042472 inner ear morphogenesis	3	OTOP1, SOBP, BCR	0.0154775
Biological Process	GO:0048666 neuron development	3	TENM2, LIF, EN1	0.0154775
Biological Process	GO:0032355 response to estradiol	2	GGT1, GGT5	0.0174149
Biological Process	GO:0060307 regulation of ventricular cardiac muscle cell membrane repolarization	2	KCNE1, WDR1	0.0174149
Biological Process	GO:0042832 defense response to protozoan	2	GBP2, GBP1	0.0174149
Biological Process	GO:0007188 adenylate cyclase-modulating G protein-coupled receptor signaling pathway	3	DRD5, GNAZ, ADRA2C	0.0186988
Biological Process	GO:0006511 ubiquitin-dependent protein catabolic process	7	MAEA, ZNRF3, TTC3, RNF185, FBXL4, UFD1, USP20	0.0193824
Biological Process	GO:0060037 pharyngeal system development	2	PLXNA2, TBX1	0.0195719
Biological Process	GO:0090102 cochlea development	2	SOBP, HEY2	0.0195719
Biological Process	GO:0045595 regulation of cell differentiation	2	LIF, RUNX1	0.0218345
Biological Process	GO:0071333 cellular response to glucose stimulus	2	PRKAA2, PRKAA1	0.0218345
Biological Process	GO:0050790 regulation of catalytic activity	3	GRPEL1, GOPC, PPP1R12A	0.0222633
Biological Process	GO:1902476 chloride transmembrane transport	4	GLRA3, SLC26A1, BEST1, CLIC6	0.0228703
Biological Process	GO:0006270 DNA replication initiation	2	CDC45, ORC4	0.0241998
Biological Process	GO:0072593 reactive oxygen species metabolic process	2	DRD5, NDUFS4	0.0241998
Biological Process	GO:0016055 Wnt signaling pathway	3	KREMEN1, PRKAA2, PRKAA1	0.0289678
Biological Process	GO:0060349 bone morphogenesis	2	SP5, LRP5	0.0292261
Biological Process	GO:0007420 brain development	4	BPTF, NDUFS4, BCR, ZFHX2	0.0295779
Biological Process	GO:0010629 negative regulation of gene expression	4	TMF1, CLDN5, PRKAA1, PRKAA2	0.0316862
Biological Process	GO:0030032 lamellipodium assembly	2	ABLIM1, ABLIM2	0.0318814
Biological Process	GO:0006814 sodium ion transport	2	SLC5A1, SLC5A4	0.0318814
Biological Process	GO:0006629 lipid metabolic process	3	NKX1-1, FADS3, FADS2	0.0319157
Biological Process	GO:0006357 regulation of transcription by RNA polymerase II	13	BPTF, PCGF3, EN1, RFX6, NKX1-1, SPIC, RUNX1, PATZ1, ZBTB49, ARID4B, PRRX2, ZNF76, TADA2B	0.0339097
Biological Process	GO:0007566 embryo implantation	2	LIF, PPARD	0.0346277
Biological Process	GO:0035176 social behavior	2	EN1, GAD1	0.0346277
Biological Process	GO:0043410 positive regulation of MAPK cascade	3	LIF, OSM, ADRA2C	0.03662
Biological Process	GO:0006695 cholesterol biosynthetic process	2	PRKAA2, PRKAA1	0.0374623
Biological Process	GO:0071407 cellular response to organic cyclic compound	2	TMF1, SP5	0.0433856
Biological Process	GO:0046856 phosphatidylinositol dephosphorylation	2	INPP5J, MTMR3	0.046469
Biological Process	GO:0070507 regulation of microtubule cytoskeleton organization	2	PRKAA2, PRKAA1	0.046469
Biological Process	GO:0007283 spermatogenesis	5	LIMK2, PATZ1, ARID4B, GGT1, GGT5	0.0473479
Biological Process	GO:0006633 fatty acid biosynthetic process	2	PRKAA2, PRKAA1	0.0496302
Biological Process	GO:0007049 cell cycle	2	SPECC1L, FOXN3	0.0496302
Biological Process	GO:0097190 apoptotic signaling pathway	2	PPARD, APAF1	0.0496302
Cellular Component	GO:0005579 membrane attack complex	3	C8A, C7, C6	0.000233396
Cellular Component	GO:0005829 cytosol	44	MORC2, LIF, GHR, NELFA, COPS8, PRKAA1, HELZ, CASTOR1, PES1, FBXO3, DCAF17, FH, BCR, DRG1, DEF6, CABIN1, CBR3, SETD4, TIAM1, GAK, NF2, EIF4ENIF1, INCENP, TTC3, MTR, ORC4, PKN2, PDSS2, PPP2R2C, TNIP2, C1H9orf78, DDO, ANKS1B, MAN1A1, OSBP2, DOPEY2, C16H5orf51, CAPN10, KPNA5, KPNA2, DEPDC5, ASCC3, PREP, TBC1D10A	0.000863825
Cellular Component	GO:0005634 nucleus	52	MORC2, SLBP, SESN1, SP5, LIMK2, CELF2, PRKAA1, ZFHX2, DMRTB1, TBX1, KMT5B, CHAF1B, FH, ARID4B, NKX1-1, SIM1, DEF6, CABIN1, EN1, TADA2B, CDK17, EVC2, GTF2B, RCAN1, SOBP, FHL5, EIF4ENIF1, PTP4A1, FOXN3, YTHDC2, PRKAA2, SPIC, UBA3, ZUFSP, SETD4, FAM53A, MAEA, TCEANC2, PCGF3, NSD2, PISD, RFX6, PPP2CB, PKIB, MBD5, KPNA5, RUNX1, KPNA2, ASCC3, ASCC2, PRRX2, PREP	0.00294953
Cellular Component	GO:0005689 U12-type spliceosomal complex	3	CABP7, SNRPD3, ZMAT5	0.0030449
Cellular Component	GO:0061700 GATOR2 complex	2	CASTOR1, SESN1	0.0055421
Cellular Component	GO:0005654 nucleoplasm	32	MORC2, BPTF, COPS8, RSPH4A, KMT5B, PES1, FBXO3, ZMAT5, CHAF1B, POLN, DCAF17, DEF6, CABIN1, CBR3, RUNX1, C1H9orf78, TTC3, ORC4, ANLN, TNIP2, ZBTB49, CENPW, PATZ1, MAEA, C16H5orf51, MBD5, KPNA5, HTT, LYAR, KPNA2, CTBP1, NSD2	0.00705983
Cellular Component	GO:0005788 endoplasmic reticulum lumen	3	TOR1A, EOGT, SELENOM	0.00716718
Cellular Component	GO:0098831 presynaptic active zone cytoplasmic component	2	CTBP1, ERC2	0.00832514
Cellular Component	GO:0010369 chromocenter	2	MBD5, INCENP	0.0099062
Cellular Component	GO:0031932 TORC2 complex	2	RICTOR, SESN1	0.011609
Cellular Component	GO:0005694 chromosome	3	FH, GTF2B, UVSSA	0.0117112
Cellular Component	GO:0000775 chromosome, centromeric region	2	CENPW, PPP2CB	0.0134303
Cellular Component	GO:0044291 cell-cell contact zone	2	TIAM1, FGFRL1	0.0134303
Cellular Component	GO:0005686 U2 snRNP	2	SNRPD3, SF3A1	0.0153667
Cellular Component	GO:0034707 chloride channel complex	2	CLIC6, BEST1	0.0195719
Cellular Component	GO:0001669 acrosomal vesicle	3	POMT1, MROH2B, TCP11	0.0222633
Cellular Component	GO:0060170 ciliary membrane	2	DRD5, EVC2	0.0266646
Cellular Component	GO:0016529 sarcoplasmic reticulum	2	POMT1, TRDN	0.0266646
Cellular Component	GO:0001726 ruffle	3	INPP5J, FRMD4B, NF2	0.0304228
Cellular Component	GO:0032154 cleavage furrow	2	PKN2, NF2	0.0346277
Cellular Component	GO:0030496 midbody	4	MBD5, PKN2, TTC28, ANLN	0.0350101
Cellular Component	GO:0016604 nuclear body	6	INCENP, DRG1, PKN2, NELFA, GTF2B, MSANTD1	0.0360524
Cellular Component	GO:0031941 filamentous actin	2	SPECC1L, SMTN	0.0374623
Cellular Component	GO:0071013 catalytic step 2 spliceosome	3	SNRPD3, SF3A1, MAGOH	0.0416593
Cellular Component	GO:0030133 transport vesicle	2	YIPF1, FGFRL1	0.0433856
Cellular Component	GO:0005737 cytoplasm	41	SLBP, SESN1, ARL1, CELF2, SPECC1L, FRMD4B, POLN, DAB1, PITPNB, DRG1, DEF6, PRAME, CBR1, CDK17, ADRA2C, LIMK2, YWHAH, PTP4A1, PPP1R12A, EIF4ENIF1, KYAT3, MTMR3, RCAN1, CLIC6, PPP2CB, LRRC8B, PRKAA2, DDO, UBA3, HEY2, MAEA, FTH1, INPP5J, TACC3, PKIB, CAPN10, HTT, USP20, RNF4, PPIC, PREP	0.0438662
Cellular Component	GO:0031526 brush border membrane	2	DRD5, CYBRD1	0.046469
Cellular Component	GO:0030018 Z disc	3	RYR2, PPP1R12A, FHL5	0.047028
Molecular Function	GO:0005412 glucose:sodium symporter activity	3	SLC5A1, SLC5A4, MRPS6	0.000233396
Molecular Function	GO:0008139 nuclear localization sequence binding	3	NUP214, KPNA5, KPNA2	0.00201641
Molecular Function	GO:0003682 chromatin binding	11	MORC2, KMT5B, TADA2B, NELFA, PRKAA2, PRKAA1, MBD5, PATZ1, CDC45, CTBP1, NSD2	0.00289179
Molecular Function	GO:0008270 zinc ion binding	17	MORC2, MORC3, SMPDL3A, C6H1orf123, PPARD, MTR, TADA2B, RNPEPL1, ZFHX2, GTF2B, CPZ, RTN4IP1, ZMAT5, RNF4, CA10, PAM, USP20	0.00300693
Molecular Function	GO:0004090 carbonyl reductase (NADPH) activity	2	CBR1, CBR3	0.00434717
Molecular Function	GO:0035174 histone serine kinase activity	2	PRKAA2, PRKAA1	0.00434717
Molecular Function	GO:0031419 cobalamin binding	2	MTR, TCN2	0.0055421
Molecular Function	GO:0004679 AMP-activated protein kinase activity	2	PRKAA2, PRKAA1	0.0055421
Molecular Function	GO:0042802 identical protein binding	17	TASP1, ADORA2A, DRG1, SCUBE3, PLXNA2, ZP4, GP1BB, CASTOR1, BEST1, YWHAH, HTT, TOR1A, CTBP1, RNF4, HEY2, CHKA, FGFRL1	0.00632823
Molecular Function	GO:0004712 protein serine/threonine/tyrosine kinase activity	2	DYRK1A, PRKAA2	0.00686927
Molecular Function	GO:0005049 nuclear export signal receptor activity	2	NUP214, EIF4ENIF1	0.00686927
Molecular Function	GO:0071949 FAD binding	3	KMO, ACOX3, DDO	0.00783466
Molecular Function	GO:0070063 RNA polymerase binding	2	YTHDC2, PKN2	0.011609
Molecular Function	GO:0044325 ion channel binding	4	YWHAH, KCNE1, GOPC, HTT	0.0157411
Molecular Function	GO:0005242 inward rectifier potassium channel activity	2	KCNJ6, KCNJ15	0.0174149
Molecular Function	GO:0008168 methyltransferase activity	3	METTL8, NTMT1, METTL24	0.0186988
Molecular Function	GO:0061608 nuclear import signal receptor activity	2	KPNA5, KPNA2	0.0218345
Molecular Function	GO:0005254 chloride channel activity	3	GLRA3, CLIC6, BEST1	0.0248306
Molecular Function	GO:0019900 kinase binding	3	TIAM1, HTT, TTC28	0.0248306
Molecular Function	GO:0003688 DNA replication origin binding	2	CDC45, ORC4	0.0318814
Molecular Function	GO:0031593 polyubiquitin modification-dependent protein binding	2	UFD1, TNIP2	0.0433856
Molecular Function	GO:0042803 protein homodimerization activity	10	MORC2, GRPEL1, NPR3, ADRA2C, TENM2, TBX1, OXCT1, UPB1, KYAT3, GOPC	0.0475815
Molecular Function	GO:0003779 actin binding	5	MAEA, ACTN2, YWHAH, ANLN, NF2	0.0495614
Molecular Function	GO:0017147 Wnt-protein binding	2	TRABD2B, LRP5	0.0496302
