# Supplementary material for: Detection and Analysis of Genes Affecting the Number of Thoracic Vertebrae in Licha Black Pigs
Source: Genes (Basel). 2024 Apr 10;15(4):477. doi: 10.3390/genes15040477 (PMC11050242; doi:10.3390/genes15040477)
Supplement: Supplementary file 1 [file genes-15-00477-s001.zip › Table S5.xlsx]

## Sheet: Table S5
Table S5. Pathway analysis of genes overlapping with selection signal regions (P-value<0.05)
Category	Term	Count	Genes	KOBAS P-value
KEGG PATHWAY	Tight junction	9	CLDN14, PPP2CB, PRKAA2, PRKAA1, TIAM1, RUNX1, PPP2R2C, CLDN5, NF2	0.000446021
KEGG PATHWAY	Taurine and hypotaurine metabolism	3	GGT1, GAD1, GGT5	0.000843862
KEGG PATHWAY	Arachidonic acid metabolism	5	GGT1, CBR1, PLA2G3, CBR3, GGT5	0.00168426
KEGG PATHWAY	PPAR signaling pathway	5	CPT2, FABP7, PPARD, FADS2, ACOX3	0.00366439
KEGG PATHWAY	alpha-Linolenic acid metabolism	3	ACOX3, FADS2, PLA2G3	0.00388045
KEGG PATHWAY	Metabolic pathways	29	KMO, GAL3ST1, UPB1, CHKA, FH, QRSL1, DGKQ, CBR1, CBR3, GAD1, UQCR10, PLA2G3, OXCT1, KYAT3, MTMR3, MTR, GGT1, DDO, GGT5, FADS2, NAT8L, MAN1A1, DEGS1, IDUA, PISD, ACOX3, INPP5J, NDUFS4, POMT1	0.00899495
KEGG PATHWAY	beta-Alanine metabolism	3	UPB1, ACOX3, GAD1	0.0108629
KEGG PATHWAY	Prion diseases	3	C8A, C7, C6	0.0108629
KEGG PATHWAY	Hepatitis C	6	CLDN14, PPP2CB, PPP2R2C, YWHAH, CLDN5, APAF1	0.0137576
KEGG PATHWAY	Alanine, aspartate and glutamate metabolism	3	DDO, NAT8L, GAD1	0.0144796
KEGG PATHWAY	Oxytocin signaling pathway	6	KCNJ6, RCAN1, RYR2, PRKAA2, PRKAA1, PPP1R12A	0.014591
KEGG PATHWAY	mTOR signaling pathway	6	LRP5, PRKAA2, PRKAA1, CASTOR1, DEPDC5, RICTOR	0.0154588
KEGG PATHWAY	Mineral absorption	3	SLC5A1, FTH1, CYBRD1	0.0198488
KEGG PATHWAY	Complement and coagulation cascades	4	C8A, CD59, C7, C6	0.0228703
KEGG PATHWAY	Selenocompound metabolism	2	MTR, KYAT3	0.0241998
KEGG PATHWAY	Cardiac muscle contraction	4	TRDN, UQCR10, RYR2, MYH7	0.0275554
KEGG PATHWAY	Hypertrophic cardiomyopathy (HCM)	4	RYR2, MYH7, PRKAA1, PRKAA2	0.0316862
KEGG PATHWAY	PI3K-Akt signaling pathway	9	PKN2, GHR, PPP2CB, PRKAA2, PRKAA1, YWHAH, OSM, PPP2R2C, LAMC3	0.0339867
KEGG PATHWAY	Glycerophospholipid metabolism	4	PISD, DGKQ, CHKA, PLA2G3	0.0385287
KEGG PATHWAY	Other types of O-glycan biosynthesis	2	POMT1, EOGT	0.0403825
KEGG PATHWAY	Fatty acid metabolism	3	ACOX3, FADS2, CPT2	0.0416593
KEGG PATHWAY	Adrenergic signaling in cardiomyocytes	5	RYR2, KCNE1, PPP2R2C, MYH7, PPP2CB	0.0420762
KEGG PATHWAY	Butanoate metabolism	2	OXCT1, GAD1	0.0433856
KEGG PATHWAY	Systemic lupus erythematosus	4	C8A, SNRPD3, C7, C6	0.0435236
