# Supplementary material for: Detection and Analysis of Genes Affecting the Number of Thoracic Vertebrae in Licha Black Pigs
Source: Genes (Basel). 2024 Apr 10;15(4):477. doi: 10.3390/genes15040477 (PMC11050242; doi:10.3390/genes15040477)
Supplement: Supplementary file 1 [file genes-15-00477-s001.zip › Table S6.xlsx]

## Sheet: Table S6
Table S6. QTL included in or partially overlapped with selection signal regions
Chr	Bin Start (bp)	Bin End (bp)	QTL ID	QTL Start (bp)	QTL End (bp)	QTL Name
1	38460001	38560000	15087	0	42135735	Glucose level
1	38460001	38560000	38049	0	214264695	Marbling
1	38460001	38560000	38050	0	251917905	Loin fat percentage
1	38460001	38560000	5670	5379030	168363639	Average backfat thickness
1	38460001	38560000	5671	5379030	198127605	Shoulder subcutaneous fat thickness
1	38460001	38560000	5680	5379030	251917905	Average daily gain
1	38460001	38560000	3848	5379030	52355892	Water holding capacity
1	38460001	38560000	21209	7172040	251200701	Shoulder subcutaneous fat thickness
1	38460001	38560000	8349	10256017	100390629	Drip loss
1	38460001	38560000	21704	14344080	46618260	Loin muscle area
1	38460001	38560000	21208	15061284	247973283	Backfat at last rib
1	38460001	38560000	12284	29405363	42135735	Red cell distribution width
1	38460001	38560000	16844	29405363	88574694	Average daily gain
1	38460001	38560000	5217	29405363	248331885	Shoulder subcutaneous fat thickness
1	38460001	38560000	5232	29405363	236677320	Body weight
1	38460001	38560000	5237	29405363	251738604	backfat above muscle dorsi
1	38460001	38560000	5674	29405363	198127605	Backfat at last rib
1	38460001	38560000	7015	29405363	93774423	Percentage type IIa fibers
1	38460001	38560000	2787	29405363	79968246	PH for Longissmus dorsi
1	38460001	38560000	2841	29405363	52355892	Neck weight
1	38460001	38560000	3863	30301868	93595122	Leaf fat weight
1	38460001	38560000	8052	31252164	39840682	Drip loss
1	36600001	36700000	238350	34657653	36881340	Teat number
1	36600001	36700000	216168	36657202	36657206	Lean meat percentage
1	40360001	40460000	154455	40403729	40403733	Dressing percentage
1	40360001	40460000	168346	40429461	40429465	Heart weight
1	40370001	40470000	18667	40468235	41293020	pH 45 minutes post mortem
1	45370001	45470000	15047	42135735	214264695	White blood cell number
1	45370001	45470000	17833	42135735	59886534	CD4-positive leukocyte percentage
1	45370001	45470000	29689	42135735	144337305	Body weight
1	45370001	45470000	3980	42135735	88574694	Meat color a*
1	45370001	45470000	338	42135735	79968246	Average daily gain
1	45370001	45470000	8254	45004551	45739685	Drip loss
1	270020001	270120000	80	168363639	274330530	Drip loss
1	270020001	270120000	659	212471685	274330530	Average daily gain
1	270020001	270120000	401	251021400	274330530	Backfat weight
1	270020001	270120000	376	252814410	277916550	Ham weight
1	270020001	270120000	375	256400430	277916550	Loin weight
1	270020001	270120000	377	259986450	274330530	Loin and ham percentage in carcass
1	270020001	270120000	147200	270022509	270022513	Body weight
1	73320001	73420000	43	52355892	88574694	Backfat at tenth rib
1	73320001	73420000	5262	53790300	251738604	Body weight (weaning)
1	73320001	73420000	3866	56820486	83016363	Loin muscle area
1	73320001	73420000	46	59886534	88574694	Loin muscle area
1	73320001	73420000	16901	59886534	115469844	Carcass weight (hot)
1	73320001	73420000	5676	59886534	168363639	Subcutanous fat area
1	73320001	73420000	4018	64548360	81223353	Marbling
1	73320001	73420000	17635	64548360	236318718	Front feet conformation
1	73320001	73420000	8337	73244458	73979592	Drip loss
1	66880001	66980000	13265	57770782	67883358	Liver weight
1	66880001	66980000	7752	66717902	67775778	Drip loss
1	66880001	66980000	135391	66949766	66949770	Intermuscular fat content
1	66880001	66980000	262523	66970454	66970458	Total number born alive
1	66850001	66950000	135390	66876759	66876763	Intermuscular fat content
1	38150001	38250000	216214	38161767	38161771	Lean meat percentage
1	38150001	38250000	258469	38185042	38185046	Backfat at tenth rib
1	38150001	38250000	216216	38189917	38189921	Lean meat percentage
1	74900001	75000000	154535	74913108	74913112	Average daily gain
1	74900001	75000000	154536	74972429	74972433	Average daily gain
1	76410001	76510000	13374	75898113	77529752	Carcass length
1	63610001	63710000	31524	54471643	63920806	pH 24 hr post mortem (ham)
1	37730001	37830000	8042	37509769	37868371	Drip loss
1	37730001	37830000	216221	37746274	37746278	Lean meat percentage
1	37090001	37190000	3864	37133237	37491839	Shear force
1	72700001	72800000	23040	72763275	72763279	Marbling
1	39940001	40040000	154452	39942191	39942195	Dressing percentage
1	39940001	40040000	154453	39984955	39984959	Dressing percentage
1	271040001	271140000	107580	271131651	271131655	Red blood cell count
1	65860001	65960000	257983	65957273	65957277	Teat number, difference between sides
1	39980001	40080000	154454	40077216	40077220	Dressing percentage
1	44940001	45040000	257981	44973453	44973457	Teat number, difference between sides
1	44940001	45040000	153498	44980880	44980884	Shoulder weight
1	71990001	72090000	18553	72013434	72013438	Saturated fatty acid content
1	71990001	72090000	135422	72060022	72060026	Intermuscular fat content
1	271080001	271180000	107581	271157846	271157850	Red blood cell count
1	271340001	271440000	211794	271354422	271354426	Teat number
1	271340001	271440000	211796	271382271	271382275	Teat number
1	44950001	45050000	18546	45048171	45048175	Palmitic acid content
1	67280001	67380000	135392	67360886	67360890	Intermuscular fat content
1	43600001	43700000	154464	43699074	43699078	Dressing percentage
1	269760001	269860000	194049	269858719	269858723	Body weight
1	43820001	43920000	154466	43843131	43843135	Dressing percentage
1	43820001	43920000	161086	43894936	43894940	Dressing percentage
1	38060001	38160000	216220	38067412	38067416	Lean meat percentage
1	41470001	41570000	161154	41505102	41505106	Dressing percentage
1	270070001	270170000	130325	270166627	270166631	Litter size
2	3720001	3820000	5496	0	151935871	Cutlet weight
2	3720001	3820000	5688	0	102594093	Loin muscle area
2	3720001	3820000	5689	0	147450255	Fat to meat ratio
2	3720001	3820000	6330	0	31399313	O2 partial pressure
2	3720001	3820000	5932	0	11271548	Average daily gain
2	3720001	3820000	3797	0	35884929	Average backfat thickness
2	3720001	3820000	3839	0	51527078	muscle protein percentage
2	3720001	3820000	3890	0	45431241	Feed intake
2	3720001	3820000	3941	0	69699574	Backfat at first rib
2	3720001	3820000	4111	0	11501580	backfat at P2 position
2	3720001	3820000	5146	0	20702844	Neck fat weight
2	3720001	3820000	8938	0	22083033	Gait score (hind)
2	3720001	3820000	9591	0	31514329	Hemolytic complement activity (alternative pathway)
2	3720001	3820000	9612	0	161597199	C3c concentration
2	3720001	3820000	37569	0	142619592	Actinobacillus pleuropneumoniae susceptibility
2	3720001	3820000	15090	0	81661218	Creatine kinase level
2	3720001	3820000	16875	0	73495096	Backfat at last rib
2	3720001	3820000	17538	0	8166121	Average backfat thickness
2	3720001	3820000	17557	0	5175711	Average backfat thickness
2	3720001	3820000	17602	0	48306636	Interleukin-10 level
2	3720001	3820000	17636	0	13341832	Bone mineral content
2	3720001	3820000	364	0	65789037	Average backfat thickness
2	3720001	3820000	380	0	25303476	Loin and ham percentage in carcass
2	3720001	3820000	381	0	23003160	Estimated carcass lean content
2	3720001	3820000	404	0	32204424	Backfat weight
2	3720001	3820000	406	0	37955214	Backfat thickness between 3rd and 4th rib
2	3720001	3820000	407	0	34504740	Backfat at last rib
2	3720001	3820000	197	0	27603792	Average backfat thickness
2	3720001	3820000	198	0	28753950	Average backfat thickness
2	3720001	3820000	618	0	27258744	Average backfat thickness
2	3720001	3820000	3942	552075	44051051	Backfat between 6th and 7th ribs
2	3720001	3820000	2933	690094	11271548	Backfat at last lumbar
2	3720001	3820000	2970	690094	11156532	Cooking loss
2	3720001	3820000	2971	690094	8856216	Meat color L*
2	3720001	3820000	2972	690094	15757164	PH for Longissmus dorsi
2	3720001	3820000	311	690094	35884929	Average backfat thickness
2	3720001	3820000	502	690094	28408902	Lean meat percentage
2	3720001	3820000	21212	690094	111565326	Average backfat thickness
2	3720001	3820000	21214	690094	113060531	Abdominal fat weight
2	3720001	3820000	21216	690094	62108532	Backfat at first rib
2	3720001	3820000	21217	690094	27718807	Backfat at rump
2	3720001	3820000	21213	2875395	102249046	Abdominal fat weight
2	3720001	3820000	259874	3726716	3726720	Vulva width
2	3720001	3820000	258670	3726769	3726773	Vulva height
2	3720001	3820000	258671	3747847	3747851	Vulva height
2	107640001	107740000	5242	4140568	135948675	Backfat at mid-back
2	107640001	107740000	5218	7936090	118811321	Shoulder subcutaneous fat thickness
2	107640001	107740000	5208	9431295	135373596	Backfat at mid-back
2	107640001	107740000	5690	11271548	147450255	Belly meat content
2	107640001	107740000	38074	11271548	117431131	Shear force
2	107640001	107740000	37557	11501580	150670698	Actinobacillus pleuropneumoniae susceptibility
2	107640001	107740000	5199	14031927	133648359	Body weight
2	107640001	107740000	21303	21047891	146185081	Lumbar vertebra number
2	107640001	107740000	37558	28753950	136293723	Actinobacillus pleuropneumoniae susceptibility
2	107640001	107740000	37559	30479187	132268170	Actinobacillus pleuropneumoniae susceptibility
2	107640001	107740000	12318	34642758	136776789	Tetanus antibody titer
2	107640001	107740000	37568	35654898	132268170	Actinobacillus pleuropneumoniae susceptibility
2	107640001	107740000	5685	35884929	147450255	Backfat at last rib
2	107640001	107740000	37560	40830609	132843249	Actinobacillus pleuropneumoniae susceptibility
2	107640001	107740000	37561	43706004	131118012	Actinobacillus pleuropneumoniae susceptibility
2	107640001	107740000	29690	48306636	117431131	Carcass length
2	107640001	107740000	3938	57496398	151935871	Ham fat thickness
2	107640001	107740000	5251	61303421	117086084	Shoulder subcutaneous fat thickness
2	107640001	107740000	12317	63258690	139169118	Mycoplasma hyopneumoniae antibody titer
2	107640001	107740000	9615	63258690	161597199	C3c concentration
2	107640001	107740000	5682	63258690	151935871	pH for Semimembranosus
2	107640001	107740000	37562	72459954	136868802	Actinobacillus pleuropneumoniae susceptibility
2	107640001	107740000	21218	73725127	132958264	Leaf fat weight
2	107640001	107740000	5684	73955159	151935871	Shear force
2	107640001	107740000	16899	76025443	112255420	Carcass weight (hot)
2	107640001	107740000	915	89597308	112255420	Average daily gain
2	107640001	107740000	37573	95463114	131118012	Actinobacillus pleuropneumoniae susceptibility
2	107640001	107740000	21705	96613272	115015800	Off-flavor score
2	107640001	107740000	47	101788983	119961479	Average daily gain
2	107640001	107740000	15855	102594093	124102048	Palmitic acid content
2	107640001	107740000	12316	102594093	139169118	Change in Mycoplasma hyopneumoniae antibody titer
2	107640001	107740000	3055	102594093	119961479	Meat color b*
2	107640001	107740000	85	102594093	147450255	Drip loss
2	107640001	107740000	4026	103974283	118466274	Percentage type IIa fibers
2	3740001	3840000	258672	3831751	3831755	Vulva height
2	3740001	3840000	259867	3833110	3833114	Vulva height
2	9490001	9590000	5133	5175711	16677291	Loin weight
2	9490001	9590000	810	5750790	17252370	Loin and neck meat weight
2	9490001	9590000	5134	7476027	31054266	Ham weight
2	9490001	9590000	5147	7476027	23003160	External fat on ham
2	9490001	9590000	55850	9548888	9548892	Obesity index
2	9470001	9570000	213662	9476351	9476355	Dihomo-gamma-linolenic acid to linoleic acid ratio
2	9470001	9570000	213658	9479145	9479149	Dihomo-gamma-linolenic acid content
2	117970001	118070000	7483	108459899	141009370	Body temperature
2	117970001	118070000	7040	112255420	147450255	Percentage type IIb fibers
2	117970001	118070000	7454	112922512	121801732	Nonfunctional nipples
2	117970001	118070000	37563	115015800	131118012	Actinobacillus pleuropneumoniae susceptibility
2	117970001	118070000	4255	117431131	133648359	Nonfunctional nipples
2	117970001	118070000	3983	117431131	131578075	Meat color L*
2	3760001	3860000	218157	3859971	3859975	Linoleic acid content
2	107800001	107900000	171358	107889584	107889588	Weaning to conception interval
2	4690001	4790000	262238	4693225	4693229	Subcutaneous fat thickness
2	4690001	4790000	268	4727149	4750152	Average backfat thickness
2	4690001	4790000	5741	4738650	4761654	Backfat at last lumbar
2	107450001	107550000	22185	107544492	107544496	Residual feed intake
2	126490001	126590000	433	121916748	161022120	Head weight
2	126490001	126590000	434	121916748	148370382	Feet weight
2	126490001	126590000	83	124102048	151935871	Meat color-L
2	126490001	126590000	87	124102048	147450255	Water holding capacity
2	126490001	126590000	11850	124102048	131578075	Hind feet conformation
2	126490001	126590000	6491	126482875	126540383	Maternal infanticide
2	27160001	27260000	5934	11271548	35884929	Body weight
2	27160001	27260000	5965	11271548	63258690	Average backfat thickness
2	27160001	27260000	7576	11271548	101788983	Melanoma susceptibility
2	27160001	27260000	38051	11271548	48306636	Loin muscle area
2	27160001	27260000	156868	11271548	72689985	Palmitic acid content
2	27160001	27260000	156918	11271548	97878445	Linolenic acid content
2	27160001	27260000	17550	17712433	43706004	Average backfat thickness
2	27160001	27260000	17551	18632559	44626130	Lean meat percentage
2	27160001	27260000	17552	18862591	34964803	Meat color a*
2	27160001	27260000	38075	22083033	97878445	Drip loss
2	27160001	27260000	37538	22083033	35884929	CSFV antibody level
2	27160001	27260000	86	22083033	63258690	Drip loss
2	27160001	27260000	17558	24843412	43821019	Lean meat percentage
2	27160001	27260000	3889	25993570	42095782	Daily feed intake
2	27160001	27260000	62178	27163168	27163172	Days to 100 kg
2	27160001	27260000	7596	27258744	64868911	Melanoma susceptibility
2	27160001	27260000	3058	27258744	48306636	Drip loss
2	126440001	126540000	714	125850288	126459872	Average daily gain
2	4700001	4800000	127187	4795142	4795146	Mean corpuscular volume
2	4610001	4710000	127223	4671902	4671906	Mean corpuscular volume
2	108320001	108420000	8933	108356385	108356385	Hind leg conformation
2	4560001	4660000	125499	4569656	4569660	Body length
3	84600001	84700000	5224	0	118772873	Teat number
3	84600001	84700000	38077	0	132848897	Loin muscle area
3	84600001	84700000	156924	0	112608191	Linolenic acid content
3	84600001	84700000	5234	2979596	132951641	Body weight
3	84600001	84700000	38079	12740342	132848897	Cooking loss
3	84600001	84700000	5693	18288556	105005083	Side fat thickness
3	84600001	84700000	3227	26302643	121752469	pH 45 minutes post mortem
3	84600001	84700000	3815	41200624	96785507	Off-flavor score
3	84600001	84700000	3946	41200624	87024760	Carcass length
3	84600001	84700000	7037	43461008	88463186	Diameter of type IIb muscle fibers
3	84600001	84700000	8946	60002904	87024760	Physis score
3	84600001	84700000	895	60002904	93086698	pH 45 minutes post mortem
3	84600001	84700000	15067	62160543	92470230	Triglyceride level
3	84600001	84700000	880	66578565	93086698	Fat percentage in carcass
3	84600001	84700000	18011	66578565	115690532	Fat protein content
3	84600001	84700000	3935	68222480	115690532	Ham fat thickness
3	84600001	84700000	11560	74233045	98501343	Salmonella count in liver
3	84600001	84700000	17614	74284418	105005083	Toll-like receptor 2 level
3	84600001	84700000	6343	74284418	115690532	Base excess
3	84600001	84700000	4039	74798141	85072611	Meat color b*
3	84600001	84700000	8797	75003631	111991723	Teat number
3	84600001	84700000	3844	77366759	96785507	pH for Semispinalis Capitis
3	84600001	84700000	732	79976474	88339893	Backfat at rump
3	84600001	84700000	21841	81682036	96785507	Body weight (weaning)
3	84600001	84700000	11846	81682036	87024760	Front leg conformation
3	84600001	84700000	2979	83736930	96785507	Carcass weight (hot)
3	84600001	84700000	129158	84650174	84650178	CD3-negative, CD8-negative leukocyte percentage
3	84600001	84700000	129157	84652360	84652364	CD3-negative, CD8-negative leukocyte percentage
3	84600001	84700000	129159	84671892	84671896	CD3-negative, CD8-negative leukocyte percentage
3	84610001	84710000	129160	84709019	84709023	CD3-negative, CD8-negative leukocyte percentage
3	79510001	79610000	7455	18288556	82812228	Nonfunctional nipples
3	79510001	79610000	6465	29292513	84599985	Left teat number
3	79510001	79610000	21220	36577113	80757334	Body weight
3	79510001	79610000	11852	59386436	81682036	Feet and leg conformation
3	79510001	79610000	128586	79529450	79529454	CD3-negative, CD8-negative leukocyte percentage
3	79510001	79610000	128582	79529845	79529849	CD3-negative, CD8-negative leukocyte percentage
3	79510001	79610000	128529	79562206	79562210	CD3-negative, CD8-negative leukocyte percentage
3	79510001	79610000	128528	79563911	79563915	CD3-negative, CD8-negative leukocyte percentage
3	79510001	79610000	128527	79566702	79566706	CD3-negative, CD8-negative leukocyte percentage
3	79510001	79610000	128991	79604493	79604497	CD3-negative, CD8-negative leukocyte percentage
3	79540001	79640000	128992	79632561	79632565	CD3-negative, CD8-negative leukocyte percentage
4	127620001	127720000	3871	55861932	130011401	Intramuscular fat content
4	127620001	127720000	3933	62257573	130011401	Shear force at first peak
4	127620001	127720000	7473	79245996	130011401	Nonfunctional nipples
4	127620001	127720000	3804	80445179	130011401	Carcass weight (cold)
4	127620001	127720000	6378	102729993	130011401	Calcium level
4	127620001	127720000	6378	102729993	130011401	Calcium level
4	127620001	127720000	31795	127650042	127650046	PRRS viral load
4	127620001	127720000	31796	127719019	127719023	PRRS viral load
4	127120001	127220000	107560	127162409	127162413	Platelet count
4	127450001	127550000	37442	127492395	127492399	Teat number
4	127440001	127540000	238181	127441675	127441679	Average backfat thickness
4	127420001	127520000	238179	127428702	127428706	Average backfat thickness
4	127210001	127310000	238176	127301200	127301204	Days to 90 kg
4	127060001	127160000	18670	126873540	127063410	pH 45 minutes post mortem
4	128220001	128320000	23334	128300763	128300767	Backfat at rump
4	128200001	128300000	23305	128203395	128203399	Backfat at rump
4	79000001	79100000	3757	0	119918280	Average daily gain
4	79000001	79100000	5256	5895982	80545111	Teat number
4	79000001	79100000	38084	7994552	119918280	Drip loss
4	79000001	79100000	21233	12391555	80744975	Intestinal fat weight
4	79000001	79100000	253	14989785	113922366	Small intestine length
4	79000001	79100000	245	26981613	124914875	Average daily gain
4	79000001	79100000	5243	26981613	119218756	Backfat at mid-back
4	79000001	79100000	38082	27081544	119918280	Marbling
4	79000001	79100000	16894	27081544	86940753	Carcass weight (hot)
4	79000001	79100000	370	27081544	105727950	Average daily gain
4	79000001	79100000	443	27081544	79245996	Average daily gain
4	79000001	79100000	4895	28680455	104928495	Ham weight
4	79000001	79100000	5235	33177390	110724545	Body weight
4	79000001	79100000	21227	33277322	121117462	Body weight
4	79000001	79100000	3091	39972760	91937348	Average daily gain
4	79000001	79100000	3032	41771534	79245996	Loin muscle area
4	79000001	79100000	369	41771534	102729993	Body weight
4	79000001	79100000	21224	43970036	100631423	Body weight
4	79000001	79100000	4896	44869423	91337756	Ham weight
4	79000001	79100000	261	45968674	84942115	Abdominal fat weight
4	79000001	79100000	409	45968674	91937348	Belly weight
4	79000001	79100000	458	47767448	105727950	Average daily gain
4	79000001	79100000	459	47767448	79245996	Fat percentage in carcass
4	79000001	79100000	633	48287094	93646183	Fat-cuts percentage
4	79000001	79100000	371	48966631	102729993	Average backfat thickness
4	79000001	79100000	5200	51664792	100631423	Body weight
4	79000001	79100000	408	53963226	83942796	Backfat weight
4	79000001	79100000	175	53963226	98932581	Body weight
4	79000001	79100000	21325	55861932	79245996	White blood cell number
4	79000001	79100000	3092	55861932	85641638	Small intestine length
4	79000001	79100000	179	56961183	97933262	Average daily gain
4	79000001	79100000	180	57960502	85941434	Average daily gain
4	79000001	79100000	178	58959821	83942796	Body weight
4	79000001	79100000	410	59959140	80944839	Backfat thickness between 3rd and 4th rib
4	79000001	79100000	177	60958459	82943477	Body weight
4	79000001	79100000	411	61957778	80944839	Backfat at last rib
4	79000001	79100000	160	62257573	105727950	Subacid smell
4	79000001	79100000	162	62257573	119918280	Average backfat thickness
4	79000001	79100000	17562	62657301	97833330	Average daily gain
4	79000001	79100000	4892	65855122	90938029	Body weight
4	79000001	79100000	675	65955054	87940072	Backfat at last rib
4	79000001	79100000	2981	66054985	79245996	Firmness
4	79000001	79100000	8856	66054985	80445179	Ear weight
4	79000001	79100000	672	67953692	99931900	Loin muscle area
4	79000001	79100000	17836	67953692	80445179	CD4-positive/CD8-positive leukocyte ratio
4	79000001	79100000	4203	69552602	80445179	Linoleic acid content
4	79000001	79100000	456	69552602	102729993	Average daily gain
4	79000001	79100000	526	70951649	89938710	Backfat weight
4	79000001	79100000	535	70951649	85941434	Linoleic acid content
4	79000001	79100000	445	71151512	80445179	Backfat at mid-back
4	79000001	79100000	3847	71151512	105727950	Water holding capacity
4	79000001	79100000	528	71950968	92936667	Loin muscle area
4	79000001	79100000	156870	71950968	119918280	Capric acid content
4	79000001	79100000	527	72950287	90938029	Average backfat thickness
4	79000001	79100000	2807	72950287	101231014	Diameter of type IIb muscle fibers
4	79000001	79100000	331	74349333	79245996	Average daily gain
4	79000001	79100000	491	74349333	80445179	Corpus luteum number
4	79000001	79100000	949	74349333	80944839	Lean meat percentage
4	79000001	79100000	158	74349333	105727950	Margaric acid content
4	79000001	79100000	800	74948925	84942115	Backfat weight
4	79000001	79100000	21856	76148107	85641638	Conductivity 24 hours postmortem (loin)
4	79000001	79100000	21850	76647767	85641638	pH 45 minutes post mortem
4	79000001	79100000	294	76947563	111923728	Meat color-a
4	79000001	79100000	7577	76947563	88439731	Melanoma susceptibility
4	128240001	128340000	124364	128333000	128333004	Coping behavior
4	128160001	128260000	151346	128161624	128161628	Gestation length
4	78810001	78910000	270	42970717	78946201	Average backfat thickness
4	78810001	78910000	174	56961183	78946201	Body weight
5	85790001	85890000	5203	6017944	96502043	backfat above muscle dorsi
5	85790001	85890000	5219	6017944	103737905	Shoulder subcutaneous fat thickness
5	85790001	85890000	5238	6017944	90699025	backfat above muscle dorsi
5	85790001	85890000	38088	6017944	89552750	Meat color L*
5	85790001	85890000	5210	11104541	103737905	Backfat at mid-back
5	85790001	85890000	21236	23355357	86901988	Backfat at first rib
5	85790001	85890000	38086	28585237	104525969	Marbling
5	85790001	85890000	38087	28585237	89552750	Meat color b*
5	85790001	85890000	21237	30877788	86543777	Backfat at rump
5	85790001	85890000	21239	32238990	97863245	Shoulder subcutaneous fat thickness
5	85790001	85890000	5244	44633090	87546768	Backfat at mid-back
5	85790001	85890000	101	56883906	93349786	pH 24 hr post-mortem (loin)
5	85790001	85890000	15069	59033172	104525969	Cholesterol level
5	85790001	85890000	383	63761558	90985594	Loin and ham percentage in carcass
5	85790001	85890000	413	64477980	90985594	Belly weight
5	85790001	85890000	21235	65409328	86113924	Body weight
5	85790001	85890000	29695	68418301	104525969	Carcass length
5	85790001	85890000	382	73075044	90985594	Ham weight
5	85790001	85890000	18021	76657154	88478117	Adipocyte diameter
5	85790001	85890000	16849	76657154	101302070	Average daily gain
5	85790001	85890000	3059	77373576	89552750	Loin weight
5	85790001	85890000	7495	77373576	96287116	Sarcocystis miescheriana IgG levels
5	85790001	85890000	55	79594484	104525969	Backfat at last rib
5	85790001	85890000	97	81528823	104525969	Meat color-L
5	85790001	85890000	54	82675098	104525969	Average backfat thickness
5	85790001	85890000	56	82675098	96287116	Backfat at last lumbar
5	85790001	85890000	15070	84036300	104525969	Creatinine level
5	85790001	85890000	16865	85039291	101445355	Carcass weight (hot)
5	85790001	85890000	17794	85039291	96287116	Ham fat thickness
5	85790001	85890000	9581	85039291	93349786	Linolenic acid content
5	85790001	85890000	7474	85039291	93206502	Nonfunctional nipples
5	85790001	85890000	983	85039291	89552750	Conductivity 24 hours post-mortem
5	85730001	85830000	139897	85749003	85749007	Feed conversion ratio
5	85260001	85360000	194780	85322929	85322933	Fat androstenone level
5	82720001	82820000	38085	6017944	84036300	Loin muscle area
5	82720001	82820000	9643	57886897	85039291	Haptoglobin concentration
5	82720001	82820000	342	63188420	85039291	Average daily gain
5	82720001	82820000	17598	72788475	85039291	Interleukin-2 level
5	82720001	82820000	3872	74006392	84394511	Shear force
5	82720001	82820000	982	76657154	85039291	Carcass length
5	82720001	82820000	21365	77373576	85039291	Ham weight
5	82740001	82840000	124303	82828263	82828267	Coping behavior
5	101550001	101650000	99	93349786	104525969	Meat color-L
5	101550001	101650000	980	99224447	104525969	Feed conversion ratio
5	101550001	101650000	124696	101571732	101571736	Coping behavior
6	155570001	155670000	5226	40233620	182289907	Teat number
6	155570001	155670000	21708	153759060	169989183	muscle protein percentage
6	158810001	158910000	64641	158835021	158835025	Thoracic vertebra number
6	161250001	161350000	176607	161336272	161336276	Intramuscular fat content
6	154280001	154380000	213081	154283997	154284001	Iris pigmentation
6	149210001	149310000	4165	111133631	152819421	Intramuscular fat content
6	154260001	154360000	262485	154268125	154268129	Body height
7	75590001	75690000	3756	0	104770395	Average daily gain
7	75590001	75690000	5221	2871484	120447150	Shoulder subcutaneous fat thickness
7	75590001	75690000	38092	8459239	109582072	Loin muscle area
7	75590001	75690000	38055	17306517	109582072	Loin fat percentage
7	75590001	75690000	5257	17461732	99337856	Teat number
7	75590001	75690000	5236	22506233	108650780	Body weight
7	75590001	75690000	5700	23437525	79315069	Carcass length
7	75590001	75690000	60	25532933	104692787	Backfat at last lumbar
7	75590001	75690000	5220	36553226	120447150	Shoulder subcutaneous fat thickness
7	75590001	75690000	156874	37406911	109582072	Linoleic acid content
7	75590001	75690000	156940	37406911	121068012	Linolenic acid content
7	75590001	75690000	5239	43770742	79237461	backfat above muscle dorsi
7	75590001	75690000	59	44236389	104692787	Average backfat thickness
7	75590001	75690000	38093	45090073	109582072	Muscle moisture percentage
7	75590001	75690000	156873	45090073	77142053	Oleic acid content
7	75590001	75690000	156875	45090073	81022438	Monounsaturated fatty acid content
7	75590001	75690000	21243	45866150	75900330	Body weight
7	75590001	75690000	62	46952658	108262741	Backfat at last rib
7	75590001	75690000	5197	48039166	120214327	Body weight
7	75590001	75690000	7349	49443865	125910732	Backfat weight
7	75590001	75690000	21308	49513712	98949817	Lumbar vertebra number
7	75590001	75690000	7360	49979358	126516072	lean thickness between 3rd and 4th last ribs
7	75590001	75690000	3159	54402997	81022438	Loin weight
7	75590001	75690000	2790	54402997	79315069	Side fat thickness
7	75590001	75690000	61	58438598	104692787	Backfat at tenth rib
7	75590001	75690000	302	58438598	77142053	Hematin pigmentation
7	75590001	75690000	3256	58438598	79315069	Loin muscle area
7	75590001	75690000	385	62862237	86144547	Loin weight
7	75590001	75690000	9853	63250275	79315069	Drip loss
7	75590001	75690000	3994	63250275	81022438	Meat color b*
7	75590001	75690000	649	64259175	104692787	Carcass length
7	75590001	75690000	1065	64259175	79315069	pH 24 hr post-mortem (loin)
7	75590001	75690000	5656	64259175	81022438	Ear erectness
7	75590001	75690000	21713	65966545	78383777	Carcass length
7	75590001	75690000	8664	68061952	77142053	Number of ribs
7	75590001	75690000	8804	68061952	81022438	Teat number
7	75590001	75690000	16928	69846930	79315069	Loin muscle area
7	75590001	75690000	3791	69846930	84980431	Meat color-L
7	75590001	75690000	156939	69924537	121068012	Myristic acid content
7	75590001	75690000	12292	69924537	77142053	Mean corpuscular hemoglobin concentration
7	75590001	75690000	18631	69924537	84980431	Fat area percentage in carcass
7	75590001	75690000	2990	69924537	81022438	Lean meat percentage
7	75590001	75690000	13262	74899191	75853765	Half carcass weight
7	75590001	75690000	21306	75201861	77374876	Vertebra number
7	75590001	75690000	101689	75593785	75593789	Cis-11-Eicosenoic acid to oleic acid ratio
7	104570001	104670000	2812	79315069	104692787	Diameter of type I muscle fibers
7	104570001	104670000	3881	79315069	119438250	Leaf fat weight
7	104570001	104670000	482	81022438	121068012	Cortisol level
7	104570001	104670000	8889	84980431	104692787	Ear area
7	104570001	104670000	3259	91033832	104692787	Shear force
7	104570001	104670000	6383	96078332	109582072	Potassium level
7	104570001	104670000	17843	96078332	104692787	CD4-positive/CD8-positive leukocyte ratio
7	104570001	104670000	106372	104624369	104624373	Body height
7	108140001	108240000	3653	104692787	121068012	Body weight linear
7	108140001	108240000	559	108053200	108270502	Backfat at last rib
7	31110001	31210000	21864	0	43537919	Meat color score
7	31110001	31210000	16881	2871484	43537919	Backfat at last rib
7	31110001	31210000	38094	8459239	69924537	Meat color a*
7	31110001	31210000	3954	8459239	37406911	Carcass width (minimum)
7	31110001	31210000	24284	10321824	72718414	Corpus luteum number
7	31110001	31210000	16852	17228909	57507305	Average daily gain
7	31110001	31210000	3	17306517	69924537	Carcass weight (hot)
7	31110001	31210000	308	17306517	64259175	Average backfat thickness
7	31110001	31210000	3768	17306517	54402997	Average backfat thickness
7	31110001	31210000	572	23398721	34504383	Backfat at last rib
7	31110001	31210000	12775	23437525	54402997	NADP-malate dehydrogenase activity
7	31110001	31210000	12777	23437525	44779642	Fat protein content
7	31110001	31210000	18640	23437525	45012466	Fat area percentage in carcass
7	31110001	31210000	16891	23437525	43615527	Average daily gain
7	31110001	31210000	16925	23437525	37406911	Loin muscle area
7	31110001	31210000	9596	23437525	45710935	Hemolytic complement activity (alternative pathway)
7	31110001	31210000	365	23437525	61542906	Average backfat thickness
7	31110001	31210000	366	23437525	63250275	Loin muscle depth
7	31110001	31210000	1048	23437525	41985765	Carcass length
7	31110001	31210000	11	23437525	58438598	Carcass length
7	31110001	31210000	28	23437525	64026352	Backfat at last rib
7	31110001	31210000	36	23437525	56964051	Average backfat thickness
7	31110001	31210000	564	23848846	32765970	Backfat at last lumbar
7	31110001	31210000	5506	25532933	47728735	Skin percentage
7	31110001	31210000	3836	25532933	45012466	Average backfat thickness
7	31110001	31210000	16903	25532933	44624427	Carcass weight (hot)
7	31110001	31210000	12776	25532933	44779642	NADP-malate dehydrogenase activity
7	31110001	31210000	20	25532933	58438598	Backfat at first rib
7	31110001	31210000	24	25532933	54402997	Backfat at tenth rib
7	31110001	31210000	32	25532933	45710935	Backfat at last lumbar
7	31110001	31210000	39	25532933	56964051	Leaf fat weight
7	31110001	31210000	1072	25532933	41985765	Average backfat thickness
7	31110001	31210000	281	25532933	37406911	Backfat at mid-back
7	31110001	31210000	588	28714849	47883950	Age at puberty
7	31110001	31210000	9003	28939911	38532223	Cervical vertebra length
7	31110001	31210000	6036	30437739	39510080	backfat between the last 3rd and 4th lumbar
7	31110001	31210000	152958	31114558	31114562	Head weight
7	31110001	31210000	127599	31132968	31132972	Mean corpuscular hemoglobin concentration
7	31110001	31210000	153006	31161758	31161762	Head weight
7	104550001	104650000	215218	104557779	104557783	Thoracic vertebra number
7	31130001	31230000	71077	31221885	31221889	Shoulder subcutaneous fat thickness
7	31140001	31240000	21903	31235547	31235551	Cannon bone circumference
7	75580001	75680000	2791	74767258	75589899	Shoulder subcutaneous fat thickness
7	111310001	111410000	5907	109582072	121068012	Time spent feeding
7	31090001	31190000	21447	31090797	31090801	Hematocrit
7	107950001	108050000	24092	107804856	107975593	Intramuscular fat content
7	107950001	108050000	130404	108030801	108030805	Litter size
7	31170001	31270000	153009	31267283	31267287	Head weight
7	16960001	17060000	7536	0	23437525	Total number born alive
7	16960001	17060000	3251	2871484	23437525	Meat color-L
7	16960001	17060000	16867	2871484	25532933	Carcass weight (hot)
7	16960001	17060000	15102	10089001	19401925	Phosphate level
7	16960001	17060000	4204	12029193	24834464	Linoleic acid content
7	16960001	17060000	3882	14667855	26541833	Average backfat thickness
7	16960001	17060000	173193	16962829	16962833	Chest width
7	16960001	17060000	127574	16974975	16974979	Mean corpuscular volume
7	16960001	17060000	127519	17008920	17008924	Mean corpuscular hemoglobin concentration
7	16960001	17060000	127576	17033011	17033015	Mean corpuscular volume
7	16960001	17060000	127521	17048314	17048318	Mean corpuscular hemoglobin concentration
8	6040001	6140000	9645	0	67687532	Haptoglobin concentration
8	6040001	6140000	5898	0	41678979	Time spent lying
8	6040001	6140000	5921	0	63334636	Time spent walking
8	6040001	6140000	7035	0	22635059	Percentage type IIb fibers
8	6040001	6140000	38096	0	90104947	Muscle moisture percentage
8	6040001	6140000	156880	0	27423244	Linolenic acid content
8	6040001	6140000	156943	0	57131760	Monounsaturated fatty acid content
8	6040001	6140000	17803	0	13493977	Average backfat thickness
8	6040001	6140000	15073	0	12079286	Sodium level
8	6040001	6140000	500	0	25137974	Carcass length
8	6040001	6140000	516	0	21764480	Corpus luteum number
8	6040001	6140000	1098	0	50384771	Conductivity 45 minutes post-mortem
8	6040001	6140000	11567	794403	10044307	Salmonella count in liver
8	6040001	6140000	7477	2720560	104795971	Nonfunctional nipples
8	6040001	6140000	24282	2720560	137660336	Litter size
8	6040001	6140000	610	2829382	10338128	Corpus luteum number
8	6040001	6140000	21253	3699961	90540236	Body weight
8	6040001	6140000	17686	6099724	6099728	Spinal curvature
8	560001	660000	6009	0	2720560	Conductivity 24 hours postmortem (loin)
8	560001	660000	5128	0	1414691	Hind hock weight
8	5730001	5830000	8632	5702293	5963467	Corpus luteum number
8	5730001	5830000	194099	5754974	5754978	Body weight
8	5010001	5110000	9587	4984065	5179946	Feed conversion ratio
8	3700001	3800000	18676	3449670	3797901	pH 24 hr post mortem (ham)
8	3700001	3800000	193500	3792765	3792769	Oleic acid to stearic acid ratio
8	2650001	2750000	8942	2557326	3406141	Gait score (hind)
8	64140001	64240000	21254	10882240	87057920	Body weight
8	64140001	64240000	38095	12079286	131675104	Loin muscle area
8	64140001	64240000	21255	14908668	95110777	Backfat at rump
8	64140001	64240000	439	17411584	76175680	Feet weight
8	64140001	64240000	21257	18826275	78134483	Intestinal fat weight
8	64140001	64240000	7579	22635059	163015955	Melanoma susceptibility
8	64140001	64240000	21252	24158572	118507593	Abdominal fat weight
8	64140001	64240000	15105	27423244	104795971	Alkaline phosphatase activity
8	64140001	64240000	29700	27423244	90104947	Body weight
8	64140001	64240000	29701	27423244	67687532	Body weight
8	64140001	64240000	156942	27423244	131675104	Lauric acid content
8	64140001	64240000	21256	29055580	69102224	Leaf fat weight
8	64140001	64240000	334	29382048	65728729	Average daily gain
8	64140001	64240000	3263	41678979	65728729	Spareribs weight
8	64140001	64240000	391	50058304	89234368	Ham weight
8	64140001	64240000	421	50058304	83793248	Belly weight
8	64140001	64240000	451	50384771	67687532	Corpus luteum number
8	64140001	64240000	29699	50384771	80528576	Body weight
8	64140001	64240000	15052	50384771	90104947	Platelet count
8	64140001	64240000	2993	51037705	67687532	Meat color b*
8	64140001	64240000	2950	57131760	67687532	Carcass weight (cold)
8	64140001	64240000	15053	57131760	80528576	Red blood cell count
8	64140001	64240000	15106	57131760	104795971	Glucose level
8	64140001	64240000	4277	57131760	90104947	Hemoglobin
8	64140001	64240000	523	57675872	116439968	Uterine capacity
8	64140001	64240000	438	59852320	113175296	Head weight
8	64140001	64240000	1100	61049366	104795971	Teat number
8	64140001	64240000	4253	61049366	80528576	Teat number
8	64140001	64240000	6374	63334636	87166742	Bilirubin level
8	64140001	64240000	21504	64237551	64237555	Mean corpuscular volume
8	64520001	64620000	161092	64522462	64522466	Conductivity 45 minutes post-mortem
8	64520001	64620000	492	64531683	116984080	Corpus luteum number
8	2460001	2560000	262548	2500634	2500638	Body weight
8	980001	1080000	170841	1017483	1017487	Average daily gain
9	134840001	134940000	5205	3916128	135987544	backfat above muscle dorsi
9	134840001	134940000	38097	6363708	136477060	Muscle moisture percentage
9	134840001	134940000	7580	36028377	146658993	Melanoma susceptibility
9	134840001	134940000	6382	101427715	136477060	Potassium level
9	134840001	134940000	7017	101427715	139512060	Diameter of type IIa muscle fibers
9	134840001	134940000	452	120323032	136477060	Gestation length
9	134840001	134940000	15110	122379000	141959640	Creatine kinase level
9	134840001	134940000	303	131875610	139512060	Pseudorabies susceptibility
9	134840001	134940000	1102	133637868	139512060	Average daily gain
9	134840001	134940000	213761	134932476	134932480	Linolenic acid content
9	49450001	49550000	5213	3916128	96532555	Backfat at mid-back
9	49450001	49550000	5246	3916128	121889484	Backfat at mid-back
9	49450001	49550000	8902	14783383	55902727	Ear erectness
9	49450001	49550000	7462	14783383	65301434	Nonfunctional nipples
9	49450001	49550000	21262	22321929	116015292	Leaf fat weight
9	49450001	49550000	4210	36028377	75874980	androstenone, laboratory
9	49450001	49550000	4000	36028377	102210940	pH 40 minutes post mortem (ham)
9	49450001	49550000	156884	36028377	68923852	Stearic acid content
9	49450001	49550000	37543	36028377	51399180	CSFV antibody level
9	49450001	49550000	279	36028377	64028692	Average daily gain
9	49450001	49550000	3273	36028377	55902727	Muscle fat content
9	49450001	49550000	1104	36028377	52965631	Liver weight
9	49450001	49550000	15852	40825634	72154658	Palmitoleic acid content
9	49450001	49550000	2996	48266277	60210468	Loin muscle area
9	30260001	30360000	21396	3916128	36028377	Ham weight
9	30260001	30360000	5711	14783383	36028377	Body weight (weaning)
9	30260001	30360000	5434	14783383	48266277	Average backfat thickness
9	30260001	30360000	41	26825476	48266277	Leaf fat weight
9	30260001	30360000	3782	26825476	36028377	Loin muscle area
9	30260001	30360000	27945	30262790	30262794	Red cell distribution width
9	30260001	30360000	27947	30293413	30293417	Red cell distribution width
9	30260001	30360000	27946	30325240	30325244	Red cell distribution width
10	60540001	60640000	38101	0	69359360	Shear force
10	60540001	60640000	5253	2167480	66758384	Shoulder subcutaneous fat thickness
10	60540001	60640000	5247	3847277	62965294	Backfat at mid-back
10	60540001	60640000	38100	4118212	69359360	Marbling
10	60540001	60640000	17642	5689635	65024400	Osteochondrosis score
10	60540001	60640000	21309	13546750	69196799	Vertebra number
10	60540001	60640000	21310	21403865	69359360	Lumbar vertebra number
10	60540001	60640000	518	23842280	63940660	Corpus luteum number
10	60540001	60640000	3961	27088081	69359360	Semimembranosus angle
10	60540001	60640000	21328	47521999	66108140	Cortisol level
10	60540001	60640000	1107	54728870	69359360	Teat number
10	60540001	60640000	3960	54728870	66108140	Ham fat thickness
10	60540001	60640000	3822	58521960	69359360	Cholesterol level in meat
10	61640001	61740000	7422	61686480	61843623	Palmitoleic acid content
10	60470001	60570000	7637	60418505	60516041	Meat color OPTO
10	13120001	13220000	1109	0	21295491	Head weight
10	13120001	13220000	2814	0	33758501	Number of capillaries per muscle fiber
10	13120001	13220000	5714	0	54728870	Average daily gain
10	13120001	13220000	7012	2330041	33758501	Percentage type I fibers
10	13120001	13220000	156946	4118212	46763381	Palmitic acid content
10	13120001	13220000	15862	6177318	18477767	Palmitic acid content
10	13120001	13220000	16856	11054148	31265899	Average daily gain
10	13120001	13220000	17805	11054148	22975288	Body weight
10	13120001	13220000	6363	11054148	21295491	Creatinine level
10	13120001	13220000	3067	12571384	21295491	Meat color a*
10	13120001	13220000	3939	12571384	23842280	Average daily lean meat gain
10	62030001	62130000	23277	62093588	62093592	Backfat at rump
10	61960001	62060000	56032	61970751	61970755	Triglyceride level
10	60790001	60890000	7423	60808651	60879094	Oleic acid content
10	62150001	62250000	8760	62244606	62325887	Umbilical hernia
10	60640001	60740000	223612	60737382	60737386	Chest circumference
10	61670001	61770000	170955	61763859	61763863	Melanoma susceptibility
10	12410001	12510000	126610	12447565	12447569	Teat number, difference between sides
10	52000001	52100000	15074	30398907	52019520	Creatinine level
10	52000001	52100000	5193	31043732	54127394	External fat on loin
10	52000001	52100000	5948	33758501	54728870	Body weight
10	52000001	52100000	7031	33758501	58521960	Percentage type IIa fibers
10	52000001	52100000	21263	36305290	53211634	Body weight
10	52000001	52100000	5393	36576225	54728870	Hemoglobin
10	52000001	52100000	5258	37063908	55487488	Teat number
10	52000001	52100000	15861	43024478	54728870	Linoleic acid content
10	52000001	52100000	2928	43024478	58521960	Teat number
10	52000001	52100000	327	43338762	53049073	Average daily gain
10	52000001	52100000	7225	43685559	52387991	Hematocrit
10	52000001	52100000	2952	46763381	58521960	Backfat at last rib
10	52000001	52100000	12298	49310170	54728870	Red cell distribution width
10	52000001	52100000	280	51206715	54728870	Average daily gain
10	52000001	52100000	1283	52019520	58521960	Musculus semitendinosus (ST) weight
10	52000001	52100000	213779	52061034	52061038	Cis-11-Eicosenoic acid to arachidic acid ratio
10	60860001	60960000	151354	60916072	60916076	Age at puberty
12	14180001	14280000	5248	0	41014027	Backfat at mid-back
12	14180001	14280000	37567	0	50927112	Actinobacillus pleuropneumoniae susceptibility
12	14180001	14280000	37576	0	57735550	Actinobacillus pleuropneumoniae susceptibility
12	14180001	14280000	17607	0	35240472	Interleukin-10 level
12	14180001	14280000	16879	0	28649905	Backfat at last rib
12	14180001	14280000	21311	0	52016462	Vertebra number
12	14180001	14280000	21312	0	50491372	Thoracic vertebra number
12	14180001	14280000	5227	1416155	69228192	Teat number
12	14180001	14280000	5716	3594855	35240472	Carcass length
12	14180001	14280000	38106	3594855	56101525	Muscle moisture percentage
12	14180001	14280000	9570	3594855	18192145	Myristic acid content
12	14180001	14280000	15076	3594855	61602742	Triglyceride level
12	14180001	14280000	15114	3594855	38399587	HDL cholesterol
12	14180001	14280000	16839	3594855	43682935	Backfat at last rib
12	14180001	14280000	473	3594855	34205590	Linolenic acid content
12	14180001	14280000	37565	4357400	57735550	Actinobacillus pleuropneumoniae susceptibility
12	14180001	14280000	1119	9096072	21024455	Lean meat percentage
12	14180001	14280000	1121	9096072	35240472	Backfat at last rib
12	14180001	14280000	29707	10512227	61602742	Body weight
12	14180001	14280000	21264	11492642	51853060	Leaf fat weight
12	14180001	14280000	5261	11819447	69772867	Teat number
12	28310001	28410000	156898	18192145	48203737	Gadoleic acid content
12	28310001	28410000	21399	18192145	35240472	Marbling
12	28310001	28410000	6472	18192145	52179865	Left teat number
12	28310001	28410000	1120	21024455	35240472	Fat-cuts percentage
12	28310001	28410000	4198	21569130	32462630	Fat-cuts percentage
12	28310001	28410000	15115	21787000	50654775	Phosphate level
12	28310001	28410000	18639	21895935	35240472	Fat area percentage in carcass
12	28310001	28410000	21717	25055050	40305950	Fat percentage in carcass
12	28310001	28410000	3966	27228303	58988302	Ham fat thickness
13	199280001	199380000	7581	120064878	226806038	Melanoma susceptibility
13	199280001	199380000	1139	153828394	208334518	Body weight
13	199130001	199230000	255317	199225231	199225235	Loin muscle depth
13	198520001	198620000	211852	198613307	198613311	Teat number
13	50480001	50580000	37578	0	193799552	Actinobacillus pleuropneumoniae susceptibility
13	50480001	50580000	244	0	190771434	Average daily gain
13	50480001	50580000	493	0	53597688	Corpus luteum number
13	50480001	50580000	17725	2422494	120064878	LDL cholesterol
13	50480001	50580000	11578	2422494	98111023	Salmonella count in spleen
13	50480001	50580000	7479	2422494	145803881	Nonfunctional nipples
13	50480001	50580000	7514	2422494	53597688	Body temperature
13	50480001	50580000	15118	18168708	112040366	Lactate dehydrogenase level
13	50480001	50580000	15078	21348231	183503950	Triglyceride level
13	50480001	50580000	8824	21348231	75551544	Age at puberty
13	50480001	50580000	38067	21348231	65255942	Loin muscle area
13	50480001	50580000	38068	21348231	98111023	Loin muscle area
13	50480001	50580000	156956	21348231	153828394	Polyunsaturated fatty acid content
13	50480001	50580000	21843	28918526	65255942	Body weight (weaning)
13	50480001	50580000	156955	28918526	98111023	Gadoleic acid content
13	50480001	50580000	38107	28918526	116733948	Shear force
13	50480001	50580000	38109	28918526	172602726	Meat color a*
13	50480001	50580000	3003	34217733	65255942	Juiciness score
13	50480001	50580000	5509	38457098	65255942	Loin muscle depth
13	50480001	50580000	156952	41182404	153828394	Palmitoleic acid content
13	50480001	50580000	38069	41182404	98111023	Loin fat percentage
13	50480001	50580000	38108	41182404	116733948	Muscle moisture percentage
13	50480001	50580000	328	42242246	94174469	Average daily gain
13	50480001	50580000	1147	42242246	80245127	Conductivity 45 minutes post-mortem
13	50480001	50580000	16840	42242246	85998551	Backfat at last rib
13	50480001	50580000	24285	46178799	181838485	Corpus luteum number
13	50480001	50580000	21265	47390046	102047576	Intestinal fat weight
13	50480001	50580000	18354	49524869	50509008	Ovary weight
13	199830001	199930000	168399	199927490	199927494	Muscle moisture percentage
13	198040001	198140000	29674	198090880	198090884	Mean corpuscular volume
13	198040001	198140000	29675	198106950	198106954	Mean corpuscular volume
13	197690001	197790000	259892	197751405	197751409	Subcutaneous fat thickness
13	197850001	197950000	29673	197943028	197943032	Mean corpuscular volume
13	198030001	198130000	168406	198034235	198034239	Neck weight
13	199980001	200080000	168400	200078327	200078331	Muscle moisture percentage
13	21280001	21380000	8874	0	28918526	Ear weight
13	21280001	21380000	11574	0	47844264	Salmonella count in spleen
13	21280001	21380000	3001	0	34217733	Myofibril fragmentation index
13	21280001	21380000	238	2422494	42242246	Meat color-b
13	21280001	21380000	5499	9387165	38457098	Loin muscle area
13	181600001	181700000	1136	112645989	183503950	Body weight
13	181600001	181700000	15063	116733948	183503950	Mean corpuscular hemoglobin content
13	181600001	181700000	21329	145501069	191074245	Cortisol level
13	181600001	181700000	4230	145501069	183503950	subjective abnormal odor
13	181600001	181700000	1137	153828394	183503950	Shoulder external fat weight
13	181600001	181700000	6377	154736829	183503950	Calcium level
13	201060001	201160000	29679	201107683	201107687	Mean corpuscular volume
13	198090001	198190000	29676	198184098	198184102	Mean corpuscular volume
13	200990001	201090000	29678	201041662	201041666	Mean corpuscular volume
13	197670001	197770000	16574	197671202	197671206	Top line conformation
13	190910001	191010000	2901	187198254	193875254	Average daily gain
13	38010001	38110000	9080	37866615	38396536	Meat color L*
13	158800001	158900000	3970	75687809	169726013	Vertebra number
13	158800001	158900000	4005	80472235	175312891	Temperature 40 minutes post mortem (loin)
13	158800001	158900000	2883	117354713	175312891	Protein accretion rate
13	158800001	158900000	5950	120064878	169726013	Average daily gain
13	158800001	158900000	7032	145501069	177901932	Percentage type IIa fibers
13	200770001	200870000	21936	200778733	200778737	Meat color score
13	158790001	158890000	238001	158792568	158792572	Interleukin-12 level
13	190060001	190160000	139994	190158562	190158566	Days to 110 kg
13	194710001	194810000	262587	194739191	194739195	Body weight
13	38000001	38100000	55842	38009872	38009876	Obesity index
13	194580001	194680000	257963	194617902	194617906	Left teat number
14	49210001	49310000	17643	9407982	77043749	Osteochondrosis score
14	49210001	49310000	15870	9407982	57464974	Stearic acid content
14	49210001	49310000	5991	9407982	76280940	backfat above muscle dorsi
14	49210001	49310000	3825	9407982	50091150	Meat color-L
14	49210001	49310000	38110	9407982	138195636	Meat color L*
14	49210001	49310000	3925	10933601	111751577	Shear force
14	49210001	49310000	3929	10933601	138195636	Shear force at first peak
14	49210001	49310000	5233	14111973	142645357	Body weight
14	49210001	49310000	7	15256188	97893873	Loin muscle area
14	49210001	49310000	21266	16273267	83654764	Abdominal fat weight
14	49210001	49310000	21267	16273267	71322678	Leaf fat weight
14	49210001	49310000	21268	23392821	94842635	Intestinal fat weight
14	49210001	49310000	15079	24537035	64838799	Calcium level
14	49210001	49310000	156957	24537035	138195636	Capric acid content
14	49210001	49310000	3814	27334003	76280940	Average instron (star probe) force
14	49210001	49310000	14	28223947	52760983	Trimmed wholesale product / live weight
14	49210001	49310000	7018	28223947	58863458	Diameter of type IIa muscle fibers
14	49210001	49310000	3861	28223947	56702165	Loin muscle area
14	49210001	49310000	606	28351082	76280940	Fat androstenone level
14	49210001	49310000	31211	28783341	54617153	Total number born alive
14	49210001	49310000	18	35343502	73611107	Trimmed wholesale product / carcass weight
14	49210001	49310000	33	36869121	57464974	Backfat at last lumbar
14	49210001	49310000	37	36869121	52760983	Average backfat thickness
14	49210001	49310000	1148	40047493	51235364	Loin muscle area
14	49210001	49310000	1165	40047493	58863458	Dressing percentage
14	49210001	49310000	16873	40047493	85180383	Carcass weight (hot)
14	49210001	49310000	12272	40047493	52760983	Interferon-gamma to interleukin-10 ratio
14	49210001	49310000	156905	42081651	80476391	Gadoleic acid content
14	49210001	49310000	8810	42081651	76280940	Body weight
14	49210001	49310000	234	45387159	58863458	Meat color-L
14	49210001	49310000	30907	45387159	51743904	Linoleic acid content
14	49210001	49310000	1170	47548452	53269523	Body weight
14	49550001	49650000	22111	49631530	49631534	Age at puberty
14	49470001	49570000	126706	49497100	49497104	Right teat number
14	47670001	47770000	18411	28325655	48158700	Reproductive tract weight
14	47670001	47770000	237794	47681210	47681214	White blood cell number
14	47670001	47770000	156620	47712985	47712989	Umbilical hernia
14	47670001	47770000	237796	47736622	47736626	White blood cell number
14	47810001	47910000	156623	47826893	47826897	Umbilical hernia
14	47810001	47910000	237798	47853280	47853284	White blood cell number
14	47810001	47910000	156625	47881134	47881138	Umbilical hernia
14	47810001	47910000	173177	47894999	47895003	Gestation length
14	47880001	47980000	37844	47971492	47971496	Mean platelet volume
14	47650001	47750000	156617	47650251	47650255	Umbilical hernia
14	47280001	47380000	237784	47319002	47319006	White blood cell number
14	47280001	47380000	237785	47355666	47355670	White blood cell number
14	47620001	47720000	237792	47627211	47627215	White blood cell number
14	47900001	48000000	22109	47999412	47999416	Age at puberty
14	47220001	47320000	237782	47222824	47222828	White blood cell number
14	47220001	47320000	237783	47243325	47243329	White blood cell number
14	47220001	47320000	237808	47274779	47274783	White blood cell number
14	47190001	47290000	237781	47204152	47204156	White blood cell number
14	46620001	46720000	237767	46640385	46640389	White blood cell number
14	47180001	47280000	237780	47184741	47184745	White blood cell number
14	47940001	48040000	170948	48033171	48033175	Melanoma susceptibility
14	48000001	48100000	126619	48062820	48062824	Teat number
14	47310001	47410000	237786	47395121	47395125	White blood cell number
14	46970001	47070000	237776	46974111	46974115	White blood cell number
14	46970001	47070000	237777	47005708	47005712	White blood cell number
14	46970001	47070000	237778	47067294	47067298	White blood cell number
14	47320001	47420000	237787	47410376	47410380	White blood cell number
14	46950001	47050000	237775	46951149	46951153	White blood cell number
14	46930001	47030000	237774	46939663	46939667	White blood cell number
14	46900001	47000000	237773	46912682	46912686	White blood cell number
14	47160001	47260000	237779	47164315	47164319	White blood cell number
14	46650001	46750000	237768	46738286	46738290	White blood cell number
14	47560001	47660000	156615	47561360	47561364	Umbilical hernia
14	46880001	46980000	237772	46888570	46888574	White blood cell number
14	46860001	46960000	237771	46867216	46867220	White blood cell number
14	47530001	47630000	237790	47541055	47541059	White blood cell number
14	47490001	47590000	237789	47503633	47503637	White blood cell number
14	48020001	48120000	37791	48117873	48117877	Platelet count
14	47450001	47550000	237788	47467061	47467065	White blood cell number
14	46840001	46940000	237770	46848006	46848010	White blood cell number
14	47350001	47450000	237814	47443156	47443160	White blood cell number
14	48610001	48710000	126665	48693127	48693131	Teat number, difference between sides
14	45190001	45290000	236	9407982	45387159	Meat color-a
14	45190001	45290000	4237	27334003	45387159	skatole, sensory panel
14	45190001	45290000	17753	43658124	45196456	Cholesterol level in meat
14	45190001	45290000	237752	45211760	45211764	White blood cell number
14	45190001	45290000	237753	45237970	45237974	White blood cell number
14	45190001	45290000	237754	45277884	45277888	White blood cell number
14	54120001	54220000	11579	51743904	58863458	Salmonella count in liver and spleen
14	54120001	54220000	8957	54095899	54324742	Carcass weight (hot)
14	46820001	46920000	237769	46835056	46835060	White blood cell number
14	48850001	48950000	37793	48852097	48852101	Platelet count
14	48420001	48520000	126632	48467282	48467286	Teat number, difference between sides
14	48420001	48520000	237811	48495565	48495569	White blood cell number
14	45180001	45280000	237751	45182963	45182967	White blood cell number
14	48460001	48560000	22110	48523083	48523087	Age at puberty
14	45230001	45330000	237755	45329414	45329418	White blood cell number
14	53970001	54070000	106191	54065257	54065261	Loin muscle area
14	45250001	45350000	237756	45347245	45347249	White blood cell number
14	45260001	45360000	237757	45359539	45359543	White blood cell number
14	48830001	48930000	240091	48838024	48838028	Muscle pH
14	46560001	46660000	237804	46563971	46563975	White blood cell number
14	51140001	51240000	126732	51174526	51174530	Teat number
14	51140001	51240000	147500	51198380	51198384	Intramuscular fat content
14	51140001	51240000	147501	51228281	51228285	Intramuscular fat content
14	54650001	54750000	169937	54653580	54653584	Stearic acid content
14	124840001	124940000	21861	58863458	138195636	pH 24 hr post-mortem (loin)
14	124840001	124940000	156906	64838799	138195636	Saturated fatty acid content
14	124840001	124940000	12076	76280940	141755413	Meat color OPTO
14	124840001	124940000	1162	85180383	138195636	Fat-cuts percentage
14	124840001	124940000	6358	96876793	138195636	Lactate level
14	124840001	124940000	394	105521967	142391088	Loin weight
14	124840001	124940000	3290	111751577	141755413	Belly weight
14	124840001	124940000	4236	111751577	138195636	androstenone, sensory panel
14	124840001	124940000	2825	115947028	164004021	Number of muscle fibers per unit area
14	62520001	62620000	3972	58863458	76280940	Semimembranosus angle
14	62520001	62620000	11581	58863458	99546626	Salmonella count in liver and spleen
14	62520001	62620000	12850	58863458	85180383	Adipocyte diameter
14	62520001	62620000	18013	58863458	100436571	Fat protein content
14	62520001	62620000	21405	58863458	80476391	Meat color a*
14	62520001	62620000	9829	59880537	64838799	C3c concentration
14	62520001	62620000	30906	60389077	63694584	Linoleic acid content
14	62520001	62620000	4035	61660426	70051329	Relative area of type IIb fibers
14	62520001	62620000	13318	62245247	81061212	Cervical vertebra length
14	46230001	46330000	156626	46323550	46323554	Umbilical hernia
14	51120001	51220000	147498	51127170	51127174	Intramuscular fat content
14	15300001	15400000	16841	9407982	40047493	Backfat at last rib
14	15300001	15400000	17854	9407982	17798886	CD4-negative, CD8-positive leukocyte percentage
14	15300001	15400000	4232	9407982	27334003	indole, laboratory
14	15300001	15400000	21319	10933601	28223947	rhinitis
15	138560001	138660000	38111	0	140412636	Loin muscle area
15	138560001	138660000	38113	15588852	140412636	Shear force
15	138560001	138660000	15081	46314707	140412636	Creatinine level
15	138560001	138660000	156961	99971989	140412636	Gadoleic acid content
15	138560001	138660000	10614	100875691	140412636	Corpus luteum number
15	138560001	138660000	15127	103925684	175092185	Phosphate level
15	138560001	138660000	15080	115786767	140412636	Calcium level
15	138560001	138660000	194739	138643388	138643392	Fat androstenone level
15	69660001	69760000	5725	15588852	135442277	Backfat at tenth rib
15	69660001	69760000	24286	18299957	95566444	Corpus luteum number
15	69660001	69760000	21271	25303644	102570131	Intestinal fat weight
15	69660001	69760000	3658	39085094	73538717	Loin muscle area
15	69660001	69760000	5405	39085094	91612749	Red blood cell count
15	69660001	69760000	2829	44959154	99971989	Total muscle fiber number
15	69660001	69760000	123	44959154	82575733	pH 24 hr post-mortem (loin)
15	69660001	69760000	5723	44959154	135442277	pH for Semimembranosus
15	69660001	69760000	21719	50833215	72296128	Loin muscle area
15	69660001	69760000	3915	56470053	135442277	Lean meat percentage
15	69660001	69760000	2964	57272088	76249822	pH 48 hr post-mortem (loin)
15	69660001	69760000	3014	57272088	79638703	Drip loss
15	69660001	69760000	3827	57272088	114657140	tenderness score
15	69660001	69760000	21835	57272088	72522053	Enterotoxigenic E. coli susceptibility
15	69660001	69760000	519	59870231	114092327	Corpus luteum number
15	69660001	69760000	21270	60999858	86190540	Shoulder subcutaneous fat thickness
15	69660001	69760000	21721	62129485	83592398	Meat color a*
15	69660001	69760000	122	63259112	127760813	pH 24 hr post-mortem (loin)
15	69660001	69760000	293	63259112	135442277	pH 24 hr post-mortem (loin)
15	69660001	69760000	31812	65179477	98051623	Skin thickness
15	69660001	69760000	156960	65405403	134425613	Arachidic acid content
15	69660001	69760000	4043	65857254	83027584	Intramuscular fat content
15	69660001	69760000	17855	67777620	89579421	CD4-positive/CD8-positive leukocyte ratio
15	28670001	28770000	3009	3388881	33323996	Meat color score
15	28670001	28770000	4009	14120337	32646220	Shear force
15	28670001	28770000	8928	15588852	39085094	Hind leg conformation
15	28670001	28770000	9632	26207346	44959154	C3c concentration
15	3990001	4090000	3976	0	14120337	Backfat between 6th and 7th ribs
15	3990001	4090000	17765	0	4518508	pH 24 hr post-mortem (loin)
15	3990001	4090000	37545	3388881	15588852	CSFV antibody level
15	77630001	77730000	21269	72860941	126744149	Abdominal fat weight
15	77630001	77730000	4042	73425755	93533115	pH 24 hr post-mortem (loin)
15	77630001	77730000	16857	73538717	114657140	Average daily gain
15	77630001	77730000	16938	73538717	89579421	Loin muscle area
15	77630001	77730000	237	73538717	100875691	Meat color-a
15	77630001	77730000	4044	75323528	98424400	Intramuscular fat content
15	77630001	77730000	4040	75346120	93533115	Meat color b*
15	77630001	77730000	290	75797971	114657140	Average glycogen
15	77630001	77730000	3790	76249822	89579421	Drip loss
15	136760001	136860000	21845	99971989	137814494	Meat color b*
15	136760001	136860000	11584	136447645	136775237	Salmonella count in liver and spleen
15	136760001	136860000	223292	136700001	137100001	Teat number
15	136760001	136860000	223293	136800001	137200001	Teat number
15	54200001	54300000	17811	30048078	57498014	Average backfat thickness
15	54200001	54300000	3117	32646220	57272088	Palmitic acid content
15	54200001	54300000	3013	33323996	57272088	Juiciness score
15	54200001	54300000	1171	39085094	64490405	Dressing percentage
15	54200001	54300000	5915	39085094	67777620	Time spent drinking
15	54200001	54300000	16937	39085094	65405403	Loin muscle area
15	54200001	54300000	3973	44959154	65405403	Ham fat thickness
15	139520001	139620000	256020	139593110	139593114	Loin muscle depth
15	139520001	139620000	256021	139603061	139603065	Loin muscle depth
15	139520001	139620000	256022	139606817	139606821	Loin muscle depth
15	139520001	139620000	256023	139606834	139606838	Loin muscle depth
15	139520001	139620000	256024	139606954	139606958	Loin muscle depth
15	139520001	139620000	256025	139608713	139608717	Loin muscle depth
15	139520001	139620000	256026	139608728	139608732	Loin muscle depth
15	139520001	139620000	256027	139608905	139608909	Loin muscle depth
15	139520001	139620000	256028	139608923	139608927	Loin muscle depth
15	139520001	139620000	256029	139609107	139609111	Loin muscle depth
15	139520001	139620000	256030	139609138	139609142	Loin muscle depth
15	139520001	139620000	256031	139610367	139610371	Loin muscle depth
15	139520001	139620000	256032	139611714	139611718	Loin muscle depth
15	139520001	139620000	256033	139611957	139611961	Loin muscle depth
15	139520001	139620000	256034	139612837	139612841	Loin muscle depth
15	139520001	139620000	256035	139613717	139613721	Loin muscle depth
15	139520001	139620000	256036	139614000	139614004	Loin muscle depth
15	139520001	139620000	256037	139614300	139614304	Loin muscle depth
15	139520001	139620000	256038	139615620	139615624	Loin muscle depth
15	139520001	139620000	256039	139615714	139615718	Loin muscle depth
15	139520001	139620000	255394	139617769	139617773	Loin muscle depth
15	139520001	139620000	255395	139618057	139618061	Loin muscle depth
15	139520001	139620000	255396	139618777	139618781	Loin muscle depth
15	139530001	139630000	255397	139621762	139621766	Loin muscle depth
15	139530001	139630000	255398	139621893	139621897	Loin muscle depth
15	139530001	139630000	255399	139622305	139622309	Loin muscle depth
15	139530001	139630000	255400	139623064	139623068	Loin muscle depth
15	139530001	139630000	256040	139623193	139623197	Loin muscle depth
15	139530001	139630000	255401	139623496	139623500	Loin muscle depth
15	139530001	139630000	255402	139624058	139624062	Loin muscle depth
15	139530001	139630000	255403	139624958	139624962	Loin muscle depth
15	139530001	139630000	255404	139625112	139625116	Loin muscle depth
15	139530001	139630000	255405	139625831	139625835	Loin muscle depth
15	139530001	139630000	255406	139625850	139625854	Loin muscle depth
15	139530001	139630000	255407	139627578	139627582	Loin muscle depth
15	139530001	139630000	255408	139628018	139628022	Loin muscle depth
15	139530001	139630000	255409	139628605	139628609	Loin muscle depth
15	139530001	139630000	255410	139628816	139628820	Loin muscle depth
15	139530001	139630000	255411	139628828	139628832	Loin muscle depth
15	139530001	139630000	255412	139629211	139629215	Loin muscle depth
15	139530001	139630000	255413	139629773	139629777	Loin muscle depth
15	77540001	77640000	7205	76995376	77582782	Humerus length
15	76920001	77020000	247	76882413	77221301	Average daily gain
15	134430001	134530000	5726	99971989	135442277	Loin muscle area
15	134430001	134530000	15886	114657140	135442277	Palmitic acid content
15	134430001	134530000	118	119627499	135442277	Meat color-L
15	134430001	134530000	12308	127760813	135442277	Red cell distribution width
15	134430001	134530000	223288	134100001	134500001	Teat number
15	134430001	134530000	223289	134200001	134600001	Teat number
15	134430001	134530000	240114	134442377	134442381	Muscle pH
15	134360001	134460000	223287	134000001	134400001	Teat number
15	28960001	29060000	7013	29031413	44959154	Percentage type I fibers
16	26660001	26760000	38117	0	73939860	Meat color chroma
16	26660001	26760000	37571	0	72052764	Actinobacillus pleuropneumoniae susceptibility
16	26660001	26760000	5953	0	40229459	Daily feed intake
16	26660001	26760000	5228	0	73596751	Teat number
16	26660001	26760000	12328	0	75912733	Change in Mycoplasma hyopneumoniae antibody titer
16	26660001	26760000	16874	0	29678876	Carcass weight (hot)
16	26660001	26760000	17644	8406155	74111414	Front feet conformation
16	26660001	26760000	8877	12952342	31308641	Ear weight
16	26660001	26760000	17812	12952342	31994858	Shear force
16	26660001	26760000	38071	12952342	79429594	Meat color b*
16	26660001	26760000	156970	12952342	73939860	Polyunsaturated fatty acid content
16	26660001	26760000	12309	20586504	32080635	Hemoglobin
16	26660001	26760000	38070	20843835	47777844	Loin fat percentage
16	26660001	26760000	38114	20843835	79429594	Loin muscle area
16	26660001	26760000	21423	20843835	38428140	Loin muscle area
16	26660001	26760000	8812	20843835	51466260	Teat number
16	26660001	26760000	1185	20843835	28477997	pH 45 minutes post mortem
16	26660001	26760000	4257	23674479	33195737	Nonfunctional nipples
16	26660001	26760000	101657	26708066	26708070	Arachidic acid to stearic acid ratio
16	27000001	27100000	101629	27084054	27084058	Arachidic acid to stearic acid ratio
16	31560001	31660000	12815	27620226	40229459	Adipocyte diameter
16	31560001	31660000	3978	28477997	34396617	Number of ribs
16	31560001	31660000	1178	28477997	79429594	Conductivity 24 hours post-mortem
16	31560001	31660000	1182	28477997	40229459	Creatine kinase level
16	25790001	25890000	125028	25837395	25837399	Coping behavior
16	24170001	24270000	257856	24177058	24177062	Meat color a*
16	25960001	26060000	257864	26030168	26030172	Meat color a*
16	25950001	26050000	257863	25956412	25956416	Meat color a*
16	27080001	27180000	101594	27154102	27154106	Arachidic acid to stearic acid ratio
16	27080001	27180000	57033	27155683	27155687	Teat number
16	18940001	19040000	8937	0	18956739	Hind leg conformation
16	18940001	19040000	21849	0	20843835	Drip loss
16	18940001	19040000	5484	7977270	20843835	Segmented neutrophil number
16	18940001	19040000	1179	12952342	20843835	Average daily gain
16	18940001	19040000	17857	14324775	20586504	CD4-positive leukocyte percentage
16	18940001	19040000	8945	18956739	23674479	Osteochondrosis score
16	18940001	19040000	240050	18982349	18982353	Meat color b*
16	27110001	27210000	124576	27202267	27202271	Coping behavior
16	26550001	26650000	57031	26576663	26576667	Teat number
16	25820001	25920000	257858	25918844	25918848	Meat color a*
16	19170001	19270000	57488	19076827	23528658	Hemolytic complement activity (classical pathway)
16	33310001	33410000	6370	31994858	47777844	Creatinine level
16	33310001	33410000	156964	31994858	79429594	Margaric acid content
16	33310001	33410000	11588	32080635	39714797	Salmonella count in liver and spleen
16	33310001	33410000	21334	32595298	47777844	White blood cell number
16	33310001	33410000	9574	33195737	37913478	Myristic acid content
16	33310001	33410000	101572	33327089	33327093	Arachidic acid to stearic acid ratio
16	33310001	33410000	172650	33372036	33372040	Loin muscle area
16	33310001	33410000	16970	33401602	33573156	Chest width
16	33310001	33410000	257708	33403632	33403636	Days to 100 kg
16	26440001	26540000	124575	26452595	26452599	Coping behavior
16	33300001	33400000	62270	33305803	33305807	Feed conversion ratio
16	32870001	32970000	5593	32741119	33230048	Drip loss
16	32870001	32970000	62260	32922307	32922311	Feed conversion ratio
16	56200001	56300000	1184	40229459	79429594	pH 24 hr post-mortem (loin)
16	56200001	56300000	8951	40229459	73939860	Physis score
16	56200001	56300000	1286	47777844	73939860	Ratio of ham fat weight to half carcass weight
16	56200001	56300000	3213	47777844	79429594	Backfat at tenth rib
16	33270001	33370000	101638	33283557	33283561	Arachidic acid to stearic acid ratio
17	22000001	22100000	9656	0	31812490	Haptoglobin concentration
17	22000001	22100000	5231	0	65981462	Body weight (weaning)
17	22000001	22100000	37564	2029191	60875754	Actinobacillus pleuropneumoniae susceptibility
17	22000001	22100000	37575	2683769	61530332	Actinobacillus pleuropneumoniae susceptibility
17	22000001	22100000	134	11651488	27950480	Juiciness score
17	22000001	22100000	7531	11651488	36918199	Average backfat thickness
17	22000001	22100000	156971	11651488	25135795	Capric acid content
17	22000001	22100000	5229	16953570	65981462	Teat number
17	22000001	22100000	8881	17608148	41500245	Ear weight
17	22000001	22100000	1187	20946496	36918199	Body weight
17	22000001	22100000	3017	20946496	26575866	Intramuscular fat content
17	22000001	22100000	7523	20946496	41500245	Eosinophil number
17	8800001	8900000	7522	0	20946496	Eosinophil number
17	8800001	8900000	5263	0	20684664	Body weight (weaning)
17	8800001	8900000	3016	0	11324199	Shear force
17	8800001	8900000	348	7835298	10852903	Average daily gain
18	37740001	37840000	24290	0	50562364	Teat number
18	37740001	37840000	37577	0	51539844	Actinobacillus pleuropneumoniae susceptibility
18	37740001	37840000	37572	0	48873990	Actinobacillus pleuropneumoniae susceptibility
18	37740001	37840000	24287	977479	52073014	Corpus luteum number
18	37740001	37840000	5202	1332927	39721224	Body weight
18	37740001	37840000	15082	3909919	38654883	Calcium level
18	37740001	37840000	15084	3909919	39810086	Triglyceride level
18	37740001	37840000	21273	5065122	37766265	Body weight
18	37740001	37840000	18015	7197805	38654883	Fat protein content
18	37740001	37840000	3217	26125369	38654883	Backfat at last rib
18	37740001	37840000	3831	26125369	40165533	Average glycogen
18	37740001	37840000	15083	26658540	39810086	Potassium level
18	37740001	37840000	3082	28080328	38654883	pH 45 minutes post mortem
18	37740001	37840000	2839	28080328	51184396	Percentage giant fibers
18	37740001	37840000	5905	28080328	40165533	Time spent feeding
18	37740001	37840000	7470	28080328	106545298	Nonfunctional nipples
18	37340001	37440000	238085	37344735	37344739	Monocyte number
18	38440001	38540000	12280	38281663	38459387	Chronic pleuritis
18	38440001	38540000	222	38459387	38654883	Cooking loss
18	38440001	38540000	222848	38506659	38506663	Antibody response to Brucella suis
