# Supplementary material for: Detection and Analysis of Genes Affecting the Number of Thoracic Vertebrae in Licha Black Pigs
Source: Genes (Basel). 2024 Apr 10;15(4):477. doi: 10.3390/genes15040477 (PMC11050242; doi:10.3390/genes15040477)
Supplement: Supplementary file 1 [file genes-15-00477-s001.zip › Table S1.xlsx]

## Sheet: Table S1
Table S1. Summary of sequencing and mapping statistics
Sample1)	Raw base (GB)	clean base (GB)	Effective Rate (%)	Map base (GB)	Map ratio (%)	Depth (×) 2)	Q30 (%)	GC (%)
MH-R2	30.55	30.14	98.66	29.95	99.38	11.66	90.18	44.76
MH-R7	34.19	33.77	98.77	33.63	99.58	13.18	90.39	43.88
MH-R8	33.52	33.02	98.51	32.78	99.28	12.7	90.71	45.4
MH-R10	33.83	33.3	98.43	33.1	99.41	12.93	90.97	44.62
MH-R11	33.67	33.27	98.81	33.09	99.46	12.93	91	44.62
MH-R12	36.39	35.82	98.43	35.66	99.56	13.95	90.51	44.11
MH-R13	33.33	32.86	98.59	32.69	99.49	12.76	90.12	44.55
MH-R14	30.7	30.27	98.6	30.11	99.48	11.77	90.41	44.31
MH-R15	32.46	31.96	98.46	31.81	99.54	12.41	89.92	44.42
MH-B1	33.8	33.34	98.64	33.1	99.29	12.97	90.31	43.72
MH-B2	34.55	34.14	98.81	33.89	99.26	13.28	90.24	44.09
MH-B3	33.74	33.33	98.78	33.07	99.23	13	90.58	43.03
MH-B4	30.58	30.19	98.72	29.1	96.39	11.33	89.99	43.1
MH-B5	32.88	32.48	98.78	32.14	98.96	12.63	90.06	43.87
MH-B6	32.13	31.72	98.72	31.35	98.82	12.27	90.27	43.74
MH-B7	34.54	34.08	98.67	33.89	99.43	13.28	90.51	44.03
MH-B8	31.8	31.32	98.49	31.17	99.52	12.23	90.42	43.7
MH-B9	31.81	31.44	98.84	30.69	97.61	12.01	89.81	43.47
MH-B10	30.92	30.51	98.67	30.18	98.93	11.82	89.99	43.63
1) MH-R represents the group of Licha black pigs with 16 NTV；MH-B represents the group of Licha black pigs with 15 NTV.
2) Depth=Effective depth=mapped databases/the effective genome size.
